# Supplementary material for: Proteins inform survival-based differences in patients with glioblastoma
Source: Neurooncol Adv. 2020 Mar 17;2(1):vdaa039. doi: 10.1093/noajnl/vdaa039 (PMC7212893; doi:10.1093/noajnl/vdaa039)
Supplement: vdaa039_suppl_Supplementary_Tables [file vdaa039_suppl_supplementary_tables.xlsx]

## Sheet: Supplemental Table 1
Supplemental Table 1. Unnormalized data discovery dataset
	STS_1	STS_2	STS_3	STS_4	STS_5	STS_6	STS_7	STS_8	STS_9	STS_10	STS_11	STS_12	STS_13	LTS_1	LTS_2	LTS_3	LTS_4	LTS_5	LTS_6	LTS_7	LTS_8	LTS_9	LTS_10	LTS_11	LTS_12	LTS_13	LTS_14
IPI:IPI00329552.2_Tax_Id=9606 Gene_Symbol=MOSC2 Isoform 2 of MOSC domain-containing protein 2, mitochondrial_APDMDQLVLPSK__2-Mar	3.99133e+06	10400000	11100000	4173413	9844374	6394862	7802339	3.31516e+06	1.11465e+06	8164906	14200000	13500000	20900000	11700000	6290659	14000000	13400000	10600000	17800000	3.57686e+06	6.2843e+06	13500000	12000000	5.0297e+06	15600000	5.4148e+06	24600000
IPI:IPI00329552.2_Tax_Id=9606 Gene_Symbol=MOSC2 Isoform 2 of MOSC domain-containing protein 2, mitochondrial_GVPVSEAEC[160.0307]TAMGLR__2-Mar	2.4152e+06	13100000	8796103	702832	6.13127e+06	5.94031e+06	6077275	4552450	403272	9966796	12900000	16200000	29000000	9441987	2.76553e+06	8840025	16700000	5.16509e+06	8836013	4.14076e+06	2.53095e+06	25000000	16800000	695274	6010259	6258923	28600000
IPI:IPI00871851.2_Tax_Id=9606 Gene_Symbol=SEPT2 Isoform 2 of Septin-2_ILDEIEEHNIK__2-Sep	11800000	49500000	21000000	17700000	23000000	26900000	31300000	8956660	2.58763e+06	25500000	15400000	9202977	30000000	11900000	10500000	20500000	29500000	28600000	40900000	8594460	5.81454e+06	30300000	33700000	17800000	43200000	10600000	37400000
IPI:IPI00871851.2_Tax_Id=9606 Gene_Symbol=SEPT2 Isoform 2 of Septin-2_STLINSLFLTDLYPER__2-Sep	49600000	184000000	70700000	72600000	74800000	162000000	109000000	43500000	19500000	137000000	58400000	75000000	147000000	78700000	38700000	65200000	123000000	120000000	69900000	84100000	31800000	52100000	136000000	61400000	155000000	33800000	162000000
IPI:IPI00871851.2_Tax_Id=9606 Gene_Symbol=SEPT2 Isoform 2 of Septin-2_VNIVPVIAK__2-Sep	70600000	201000000	99200000	79800000	111000000	126000000	129000000	57000000	15900000	209000000	170000000	75100000	167000000	85800000	59200000	87800000	116000000	129000000	183000000	81500000	36500000	145000000	205000000	58600000	203000000	88400000	203000000
IPI:IPI00871851.2_Tax_Id=9606 Gene_Symbol=SEPT2 Isoform 2 of Septin-2_LTVVDTPGYGDAINC[160.0307]R__2-Sep	71400000	185000000	94000000	84000000	110000000	149000000	123000000	98500000	48300000	168000000	164000000	109000000	185000000	100000000	46200000	131000000	140000000	134000000	154000000	80900000	51000000	147000000	182000000	52300000	193000000	69400000	273000000
IPI:IPI00871851.2_Tax_Id=9606 Gene_Symbol=SEPT2 Isoform 2 of Septin-2_TIISYIDEQFER__2-Sep	46900000	203000000	63200000	75600000	60700000	128000000	102000000	39100000	16600000	123000000	53600000	80800000	147000000	80500000	37500000	69900000	135000000	104000000	63100000	85300000	29200000	59000000	113000000	52700000	151000000	29000000	197000000
IPI:IPI00871851.2_Tax_Id=9606 Gene_Symbol=SEPT2 Isoform 2 of Septin-2_ASIPFSVVGSNQLIEAK__2-Sep	33800000	76000000	43300000	41300000	56400000	105000000	51200000	37400000	7520560	86200000	101000000	63900000	96200000	55000000	22200000	34900000	64500000	71300000	99200000	74300000	22600000	57600000	65400000	23800000	66000000	21700000	104000000
IPI:IPI00871851.2_Tax_Id=9606 Gene_Symbol=SEPT2 Isoform 2 of Septin-2_YLHDESGLNR__2-Sep	20400000	81700000	18600000	19100000	30100000	23700000	35500000	10900000	3174780	34300000	52500000	17400000	45400000	23400000	8.01625e+06	19200000	29800000	46100000	40800000	11900000	13700000	13000000	38900000	18400000	43900000	10800000	74200000
IPI:IPI00871851.2_Tax_Id=9606 Gene_Symbol=SEPT2 Isoform 2 of Septin-2_DQILLEK__2-Sep	34200000	80800000	35100000	38900000	45900000	60000000	72200000	21000000	8055727	77800000	75800000	29600000	87900000	37300000	18900000	34200000	55300000	53800000	63100000	35700000	16400000	55500000	60000000	28900000	67200000	20200000	97200000
IPI:IPI00871851.2_Tax_Id=9606 Gene_Symbol=SEPT2 Isoform 2 of Septin-2_TVQIEASTVEIEER__2-Sep	49300000	90600000	23500000	50900000	28200000	64600000	36300000	30800000	7058943	45700000	36700000	68400000	117000000	65000000	14000000	27100000	39600000	78100000	24900000	24200000	16200000	31200000	49100000	53000000	60300000	19800000	136000000
IPI:IPI00871851.2_Tax_Id=9606 Gene_Symbol=SEPT2 Isoform 2 of Septin-2_TMLITHMQDLQEVTQDLHYENFR__2-Sep	96800000	423000000	149000000	181000000	90100000	266000000	234000000	107000000	19000000	287000000	86300000	206000000	370000000	196000000	44000000	139000000	252000000	178000000	123000000	193000000	61900000	53500000	245000000	126000000	285000000	13400000	383000000
IPI:IPI00871851.2_Tax_Id=9606 Gene_Symbol=SEPT2 Isoform 2 of Septin-2_LYPWGVVEVENPEHNDFLK__2-Sep	1.32989e+06	10600000	3.46754e+06	4538630	2.65257e+06	7702261	6.13497e+06	3.10027e+06	5045282	5916355	1.4924e+06	1.78991e+06	9302518	4497353	1.16515e+06	3.1183e+06	6687386	1680392	4537667	4446103	4.09487e+06	1155091	6.14832e+06	3.2851e+06	6.65594e+06	1.28192e+06	3783033
IPI:IPI00871851.2_Tax_Id=9606 Gene_Symbol=SEPT2 Isoform 2 of Septin-2_MQEMIAR__2-Sep	22600000	45400000	25100000	24100000	32900000	52900000	44500000	18400000	2.71445e+06	39800000	81900000	25200000	48600000	27800000	11600000	24700000	37900000	41600000	61000000	29100000	14000000	34100000	34900000	19300000	37300000	7.27291e+06	80500000
IPI:IPI00384187.3_Tax_Id=9606 Gene_Symbol=SEPT3 Isoform 1 of Neuronal-specific septin-3_AIGHVIEEGGVK__3-Sep	2587955	8578925	18900000	4598547	5159229	9109227	6.21791e+06	18900000	964539	2.66387e+06	9154792	24500000	10100000	22300000	4.70862e+06	29900000	1.73055e+06	2139351	12400000	9851857	18300000	1.55819e+06	6968028	104737	8086750	3.60192e+06	6.05306e+06
IPI:IPI00384187.3_Tax_Id=9606 Gene_Symbol=SEPT3 Isoform 1 of Neuronal-specific septin-3_VVNIIPVIAK__3-Sep	11200000	29800000	85800000	21400000	7.88737e+06	51400000	11000000	60200000	3435747	17600000	29400000	87700000	29600000	104000000	139187	131000000	5106381	12100000	56900000	4.17909e+06	183796	15500000	29600000	4730261	24800000	8320531	16800000
IPI:IPI00384187.3_Tax_Id=9606 Gene_Symbol=SEPT3 Isoform 1 of Neuronal-specific septin-3_LTVIDTPGFGDQINNENC[160.0307]WEPIEK__3-Sep	4.76989e+06	13200000	43300000	12000000	5.63744e+06	23000000	7454468	24700000	601595	9347071	10100000	45300000	36500000	50500000	1.10751e+06	70400000	4.53969e+06	7975432	23200000	2063354	659344	7339307	15200000	5095883	11800000	2.47721e+06	10200000
IPI:IPI00384187.3_Tax_Id=9606 Gene_Symbol=SEPT3 Isoform 1 of Neuronal-specific septin-3_TPWGIIEVENLNHC[160.0307]EFALLR__3-Sep	6023421	23700000	41800000	16900000	6020760	37200000	7.20813e+06	40900000	1.24855e+06	8904338	7.55909e+06	79400000	24400000	70500000	693668	64800000	4.30419e+06	6163932	26000000	4.02047e+06	1.82884e+06	5790476	16200000	2.34741e+06	14700000	2.43172e+06	15000000
IPI:IPI00011589.4_Tax_Id=9606 Gene_Symbol=SEPT4 Isoform 4 of Septin-4_STLVNSLFLTDLYR__4-Sep	3209067	8.27089e+06	34200000	5613494	4.5075e+06	9792983	5.71618e+06	26700000	5361054	35800000	1.32031e+06	48400000	9609943	21100000	1.37031e+06	17400000	3.23916e+06	16700000	5.20113e+06	3691090	2309547	1.61742e+06	10800000	2.24348e+06	5547774	400040	3321138
IPI:IPI00011589.4_Tax_Id=9606 Gene_Symbol=SEPT4 Isoform 4 of Septin-4_IMQTVEITK__4-Sep	6.98661e+06	5.64974e+06	53100000	7883336	7.53289e+06	11100000	8904834	37000000	4.73138e+06	52300000	5.9586e+06	47400000	13600000	23500000	1.45838e+06	25300000	4748921	25500000	14100000	3584978	2.18689e+06	3.99692e+06	7.76005e+06	3.03786e+06	5360438	1.49759e+06	5797366
IPI:IPI00550119.7_Tax_Id=9606 Gene_Symbol=SEPT6 Isoform I of Septin-6_TVPLAGHVGFDSLPDQLVNK__6-Sep	7.67753e+06	4240937	60400000	6344397	6149702	28500000	13000000	30800000	6.24466e+06	9892820	7121257	50400000	7875262	64500000	9314712	61900000	8828737	4300943	11300000	10800000	6.65881e+06	12700000	20400000	4.42594e+06	8685786	2.87898e+06	13000000
IPI:IPI00550119.7_Tax_Id=9606 Gene_Symbol=SEPT6 Isoform I of Septin-6_FEGEPATHTQPGVQLQSNTYDLQESNVR__6-Sep	6033980	6992103	38400000	3.66376e+06	2.5782e+06	17700000	8456963	29200000	2936152	5.50079e+06	10700000	64700000	6.31953e+06	47300000	8.17884e+06	34700000	6.25994e+06	5.14673e+06	11300000	5.76296e+06	4.57141e+06	19500000	14000000	1.69933e+06	5.5876e+06	5574983	23000000
IPI:IPI00550119.7_Tax_Id=9606 Gene_Symbol=SEPT6 Isoform I of Septin-6_SLDDEVNAFK__6-Sep	1.54205e+06	2571657	15700000	1735467	1485621	5.83634e+06	2.29425e+06	9754324	392326	1.56211e+06	2.44823e+06	21500000	2510184	17000000	1.70508e+06	16800000	1.43548e+06	2.28239e+06	4427992	1.80555e+06	602361	3971388	4.93188e+06	1.03252e+06	2.47204e+06	577952	5.43939e+06
IPI:IPI00941534.1_Tax_Id=9606 Gene_Symbol=SEPT7 Isoform 1 of Septin-7_VNIIPLIAK__7-Sep	201000000	502000000	572000000	228000000	251000000	518000000	371000000	374000000	96200000	496000000	395000000	587000000	473000000	532000000	135000000	552000000	375000000	352000000	432000000	249000000	121000000	231000000	470000000	138000000	439000000	157000000	536000000
IPI:IPI00941534.1_Tax_Id=9606 Gene_Symbol=SEPT7 Isoform 1 of Septin-7_STLINSLFLTDLYSPEYPGPSHR__7-Sep	89500000	312000000	242000000	124000000	112000000	269000000	176000000	190000000	43800000	249000000	90400000	348000000	284000000	290000000	50600000	242000000	175000000	189000000	128000000	124000000	61700000	101000000	209000000	79800000	223000000	44600000	275000000
IPI:IPI00941534.1_Tax_Id=9606 Gene_Symbol=SEPT7 Isoform 1 of Septin-7_ADTLTPEEC[160.0307]QQFK__7-Sep	74200000	183000000	152000000	81700000	141000000	156000000	134000000	139000000	29000000	181000000	168000000	204000000	270000000	165000000	46400000	174000000	127000000	172000000	170000000	68600000	37500000	104000000	191000000	43000000	135000000	88000000	220000000
IPI:IPI00941534.1_Tax_Id=9606 Gene_Symbol=SEPT7 Isoform 1 of Septin-7_NLEGYVGFANLPNQVYR__7-Sep	43700000	176000000	155000000	74500000	70500000	140000000	111000000	120000000	19200000	162000000	86300000	203000000	154000000	168000000	26600000	151000000	107000000	115000000	92200000	64700000	28500000	67700000	126000000	50100000	127000000	24900000	163000000
IPI:IPI00941534.1_Tax_Id=9606 Gene_Symbol=SEPT7 Isoform 1 of Septin-7_SPLAQMEEERR__7-Sep	76800000	216000000	172000000	87400000	91500000	173000000	146000000	164000000	12300000	231000000	82900000	227000000	210000000	184000000	45600000	181000000	105000000	225000000	141000000	87600000	46500000	114000000	142000000	55100000	141000000	23600000	264000000
IPI:IPI00941534.1_Tax_Id=9606 Gene_Symbol=SEPT7 Isoform 1 of Septin-7_IYEFPETDDEEENK__7-Sep	64800000	192000000	154000000	81400000	106000000	140000000	116000000	122000000	22500000	173000000	130000000	191000000	191000000	156000000	33000000	155000000	114000000	173000000	153000000	55600000	33200000	96900000	137000000	53100000	134000000	56900000	236000000
IPI:IPI00941534.1_Tax_Id=9606 Gene_Symbol=SEPT7 Isoform 1 of Septin-7_DVTNNVHYENYR__7-Sep	7.17289e+06	36200000	23500000	10200000	17300000	20700000	12900000	30800000	1.37534e+06	23000000	45100000	32500000	29900000	22500000	2.95294e+06	28400000	16000000	15300000	49600000	9860738	5944097	7472995	19400000	8306171	23500000	3.8924e+06	18900000
IPI:IPI00941534.1_Tax_Id=9606 Gene_Symbol=SEPT7 Isoform 1 of Septin-7_EGGVQLLLTIVDTPGFGDAVDNSNC[160.0307]WQPVIDYIDSK__7-Sep	24500000	75900000	77100000	36700000	18600000	64100000	62700000	28500000	7829908	99000000	4.49229e+06	81900000	78500000	84900000	19300000	71700000	52300000	62500000	60148.6	29300000	13100000	26400000	72600000	14500000	79100000	15400000	64100000
IPI:IPI00941534.1_Tax_Id=9606 Gene_Symbol=SEPT7 Isoform 1 of Septin-7_SPLAQMEEER__7-Sep	4036919	8410169	6562716	4574312	13300000	6649367	9994925	3.61972e+06	2.12413e+06	6.61626e+06	16200000	4.42833e+06	7.19152e+06	5473679	2.22431e+06	9678450	7.20942e+06	5038749	15000000	1.9502e+06	1.48539e+06	6164892	10100000	4.6648e+06	10600000	6681817	10400000
IPI:IPI00941534.1_Tax_Id=9606 Gene_Symbol=SEPT7 Isoform 1 of Septin-7_DRLPLAVVGSNTIIEVNGK__7-Sep	1.8358e+06	4.722e+06	2.22699e+06	3.2255e+06	15200000	4.30566e+06	2699970	3101159	685195	2.3871e+06	16900000	7817561	9650643	6755699	1.01948e+06	2.36869e+06	2286296	2.52673e+06	17800000	2.41376e+06	1.44698e+06	680193	3385107	595744	1.1267e+06	1.66989e+06	3.35808e+06
IPI:IPI00658113.1_Tax_Id=9606 Gene_Symbol=SEPT8 53 kDa protein_DERPIVDYIDAQFENYLQEELK__8-Sep	8623980	22600000	21700000	17500000	6.49882e+06	12300000	11200000	22900000	4790802	29800000	8557004	32500000	22400000	19400000	2906993	13200000	10300000	23300000	5758258	7894767	7.45958e+06	5.47105e+06	13900000	5353417	12100000	2.19111e+06	28200000
IPI:IPI00549434.2_Tax_Id=9606 Gene_Symbol=SEPT8 Isoform 2 of Septin-8_LRPQTYDLQESNVQLK__8-Sep	83400000	138000000	159000000	86900000	95400000	77300000	84000000	146000000	39900000	250000000	59300000	198000000	143000000	132000000	23400000	116000000	69400000	222000000	119000000	44600000	16800000	106000000	136000000	45900000	113000000	32500000	207000000
IPI:IPI00549434.2_Tax_Id=9606 Gene_Symbol=SEPT8 Isoform 2 of Septin-8_LEEMGFQDSDGDSQPFSLQETYEAK__8-Sep	21300000	31300000	48500000	21500000	18300000	23800000	25400000	25600000	8.06856e+06	67600000	16500000	54700000	36200000	32300000	9498004	25700000	23400000	43900000	23900000	16000000	3.76599e+06	12800000	34000000	13300000	33200000	5344422	47600000
IPI:IPI00549434.2_Tax_Id=9606 Gene_Symbol=SEPT8 Isoform 2 of Septin-8_LTIVDAVGFGDQINK__8-Sep	24900000	48800000	47100000	25300000	22400000	27000000	24200000	37700000	13500000	77100000	11100000	64500000	47000000	44900000	10500000	31700000	22300000	45900000	23000000	16900000	6.24109e+06	26100000	33400000	14100000	28700000	8509191	54700000
IPI:IPI00549434.2_Tax_Id=9606 Gene_Symbol=SEPT8 Isoform 2 of Septin-8_DESYRPIVDYIDAQFENYLQEELK__8-Sep	35100000	99000000	66500000	54000000	18300000	38100000	33700000	70500000	15800000	75300000	12900000	119000000	83600000	67400000	9756075	46400000	35600000	96500000	18400000	29900000	9217984	19000000	50100000	17600000	60200000	10800000	87800000
IPI:IPI00549434.2_Tax_Id=9606 Gene_Symbol=SEPT8 Isoform 2 of Septin-8_AAVEALQSQALHATSQQPLRK__8-Sep	10700000	22800000	34600000	11700000	10300000	19100000	14800000	44100000	1.76213e+06	64000000	15500000	68200000	25400000	31500000	1.91515e+06	24300000	13900000	55300000	20800000	13900000	1.49833e+06	18700000	4.47364e+06	9418212	14800000	669.09	38400000
IPI:IPI00549434.2_Tax_Id=9606 Gene_Symbol=SEPT8 Isoform 2 of Septin-8_ELEEETNAFNR__8-Sep	30500000	60300000	63800000	32000000	37900000	28400000	40100000	40700000	4.61731e+06	92400000	47700000	58500000	51900000	44000000	5.09266e+06	45700000	34800000	73100000	55800000	14300000	3.47013e+06	26900000	51600000	23600000	45400000	8.32071e+06	81500000
IPI:IPI00549434.2_Tax_Id=9606 Gene_Symbol=SEPT8 Isoform 2 of Septin-8_AAVEALQSQALHATSQQPLR__8-Sep	39000000	86200000	69100000	45400000	50200000	35700000	48300000	32500000	4546395	102000000	48900000	60200000	52100000	58100000	8685093	53200000	37300000	79300000	63400000	11600000	5.41084e+06	40900000	28700000	33600000	72900000	2.92285e+06	92000000
IPI:IPI00549434.2_Tax_Id=9606 Gene_Symbol=SEPT8 Isoform 2 of Septin-8_EFLSELQR__8-Sep	37100000	57500000	59100000	32300000	30600000	33300000	33800000	51400000	39600000	92500000	38600000	76800000	54500000	51000000	11600000	40300000	37200000	77800000	44700000	19200000	13900000	38500000	54900000	21400000	49900000	19700000	87200000
IPI:IPI00549434.2_Tax_Id=9606 Gene_Symbol=SEPT8 Isoform 2 of Septin-8_SLSLGGHVGFDSLPDQLVSK__8-Sep	25200000	70600000	112000000	50100000	25400000	55300000	55600000	86500000	10400000	174000000	29900000	140000000	73300000	91200000	10100000	61700000	45100000	92100000	29000000	25400000	7.13266e+06	28700000	67400000	30700000	55100000	6.99782e+06	110000000
IPI:IPI00549434.2_Tax_Id=9606 Gene_Symbol=SEPT8 Isoform 2 of Septin-8_STLMNTLFNTTFETEEASHHEAC[160.0307]VR__8-Sep	5241113	19800000	15200000	11000000	5148297	10300000	8582879	18100000	4023975	28400000	2.76958e+06	29200000	17600000	15400000	2.21715e+06	8.34663e+06	8005222	9639662	8681200	6256977	2649709	331034	11800000	4332213	11900000	1.25708e+06	13000000
IPI:IPI00549434.2_Tax_Id=9606 Gene_Symbol=SEPT8 Isoform 2 of Septin-8_SVTQGFSFNILC[160.0307]VGETGIGK__8-Sep	3.42473e+06	8945632	5.46653e+06	4.56886e+06	1.25786e+06	3.32456e+06	3.58881e+06	6869468	1.27697e+06	7.97701e+06	1.31166e+06	12100000	7.65982e+06	7488177	1.0503e+06	4459725	3.35784e+06	9027885	1.47997e+06	2.94275e+06	1.84558e+06	1.28158e+06	3896264	1.2845e+06	4276375	1.08173e+06	9127846
IPI:IPI00784614.1_Tax_Id=9606 Gene_Symbol=SEPT9 septin-9 isoform a_VPEVPTAPATDAAPK__9-Sep	9511032	58400000	28100000	27800000	41300000	57500000	39100000	15000000	588616	30400000	37300000	27300000	38200000	32900000	18700000	30900000	21600000	14900000	43600000	18300000	12700000	35600000	23000000	37000000	74400000	1309798	81700000
IPI:IPI00784614.1_Tax_Id=9606 Gene_Symbol=SEPT9 septin-9 isoform a_QVENAGAIGPSR__9-Sep	1755041	26200000	6228673	6.3506e+06	12000000	15200000	12800000	5.28501e+06	516841	9039979	19700000	8.21007e+06	11400000	10900000	3.13799e+06	8.27084e+06	9473051	9282656	14000000	7.64231e+06	4.0374e+06	11600000	3.27361e+06	11400000	11800000	920053	25300000
IPI:IPI00784614.1_Tax_Id=9606 Gene_Symbol=SEPT9 septin-9 isoform a_STLINTLFK__9-Sep	19800000	87600000	41900000	31800000	32700000	72100000	45600000	23100000	3.41228e+06	61400000	32200000	39200000	58200000	41200000	22300000	48100000	37800000	31800000	45600000	21800000	8195075	46000000	52600000	23100000	70300000	19300000	98400000
IPI:IPI00784614.1_Tax_Id=9606 Gene_Symbol=SEPT9 septin-9 isoform a_VVNIVPVIAK__9-Sep	37700000	136000000	78400000	72100000	61600000	124000000	84600000	46000000	12000000	122000000	76900000	59700000	104000000	97500000	46200000	92400000	81000000	54000000	108000000	47700000	17500000	88000000	121000000	47900000	132000000	42400000	147000000
IPI:IPI00784614.1_Tax_Id=9606 Gene_Symbol=SEPT9 septin-9 isoform a_APVDFGYVGIDSILEQMR__9-Sep	21600000	102000000	43200000	46000000	24300000	97800000	54200000	41800000	6554827	59700000	16100000	44300000	72600000	57900000	18900000	55400000	53100000	42800000	20400000	26400000	11000000	35800000	53700000	28400000	88300000	12000000	95100000
IPI:IPI00784614.1_Tax_Id=9606 Gene_Symbol=SEPT9 septin-9 isoform a_ADTLTLEER__9-Sep	15300000	47200000	23100000	27600000	18000000	43200000	34500000	15100000	2.76599e+06	34200000	24500000	19700000	42900000	29100000	12700000	32800000	32200000	18200000	27700000	8779092	6.52955e+06	22900000	36000000	20300000	54100000	9683295	55500000
IPI:IPI00784614.1_Tax_Id=9606 Gene_Symbol=SEPT9 septin-9 isoform a_FINDQYEK__9-Sep	19400000	52100000	21000000	24100000	20300000	44600000	31600000	19600000	8478494	30900000	34000000	22000000	42500000	30800000	13900000	28300000	27700000	26800000	30100000	15400000	8344139	24900000	29000000	19900000	46200000	19300000	60100000
IPI:IPI00784614.1_Tax_Id=9606 Gene_Symbol=SEPT9 septin-9 isoform a_SQEATEAAPSC[160.0307]VGDMADTPR__9-Sep	4674481	34900000	7.55421e+06	14000000	15300000	28700000	21800000	3.89149e+06	1299164	14000000	23300000	9291957	21800000	14800000	6235015	10600000	12200000	7717907	16800000	9614925	7.50099e+06	21800000	10100000	18400000	35100000	705136	44300000
IPI:IPI00784614.1_Tax_Id=9606 Gene_Symbol=SEPT9 septin-9 isoform a_LTVIDTPGFGDHINNENC[160.0307]WQPIMK__9-Sep	33600000	167000000	64600000	60100000	59800000	108000000	91000000	36800000	8758641	91800000	60000000	68300000	94800000	87600000	31400000	83000000	77400000	58200000	63100000	41200000	14800000	64900000	98200000	41800000	114000000	21400000	182000000
IPI:IPI00784614.1_Tax_Id=9606 Gene_Symbol=SEPT9 septin-9 isoform a_ITADLLSNGIDVYPQK__9-Sep	5937231	18200000	8530004	8.38167e+06	28200000	21300000	11000000	5.58336e+06	744074	12400000	43300000	9938924	18800000	13300000	3.17419e+06	10500000	8893405	8735886	47900000	5.97601e+06	2708016	6930855	10800000	4.45322e+06	13100000	1.93487e+06	28400000
IPI:IPI00784614.1_Tax_Id=9606 Gene_Symbol=SEPT9 septin-9 isoform a_YLQEEVNINR__9-Sep	19500000	56800000	35000000	24500000	27800000	43300000	27100000	22600000	3.32664e+06	30300000	20400000	18000000	36300000	24500000	12700000	27400000	21000000	77900000	39000000	7911812	5719986	26400000	35300000	59600000	45300000	15800000	74700000
IPI:IPI00784614.1_Tax_Id=9606 Gene_Symbol=SEPT9 septin-9 isoform a_YLQEEVNINRK__9-Sep	544587	4.08071e+06	7.8306e+06	2.84517e+06	892678	7.14346e+06	1.83931e+06	6.00367e+06	77213.4	5379193	1.25228e+06	9780656	6844477	8026986	898788	8189336	2.7928e+06	1.81336e+06	2765847	2.88979e+06	758895	514729	4121546	651100	2.08455e+06	406831	3763737
IPI:IPI00873459.3_Tax_Id=9606 Gene_Symbol=SEPT10 Isoform 1 of Septin-10_EMLIC[160.0307]TNMEDLR__10-Sep	2389906	8202208	2904086	2.55891e+06	4551736	3.036e+06	3.00782e+06	1.22327e+06	2566818	6.08702e+06	8535932	3368162	7332053	2.09941e+06	1.81792e+06	1.98576e+06	4330870	4002592	6826134	1.35684e+06	1.53095e+06	2.103e+06	4.12862e+06	3.15531e+06	7.12973e+06	4000573	4774408
IPI:IPI00873459.3_Tax_Id=9606 Gene_Symbol=SEPT10 Isoform 1 of Septin-10_AQTYELQESNVQLK__10-Sep	4.24603e+06	14300000	6.35218e+06	5.86058e+06	7424504	5966389	3.54606e+06	4.5752e+06	1.29777e+06	11700000	14200000	5688327	11900000	4.19034e+06	1.65714e+06	2.11194e+06	6304309	12100000	12500000	3331926	1.98849e+06	5.63637e+06	5563263	4.63877e+06	11500000	9125401	14100000
IPI:IPI00873459.3_Tax_Id=9606 Gene_Symbol=SEPT10 Isoform 1 of Septin-10_STLIDTLFNTNFEDYESSHFC[160.0307]PNVK__10-Sep	3.18175e+06	24500000	7522359	8882377	4.58657e+06	9265881	3.81415e+06	4666315	572364	14300000	5.63068e+06	11500000	18500000	10000000	1396269	3.54917e+06	9880806	6.96184e+06	4.82052e+06	4185741	1.02984e+06	4617340	7.58926e+06	4551409	13500000	4982096	12700000
IPI:IPI00873459.3_Tax_Id=9606 Gene_Symbol=SEPT10 Isoform 1 of Septin-10_VNIIPVIAK__10-Sep	13900000	27000000	59800000	16600000	16200000	19200000	16000000	42000000	10300000	63000000	29500000	62000000	21500000	36800000	3055035	33500000	17200000	27600000	36400000	7.85239e+06	4007169	13700000	20200000	8828231	29200000	12500000	21400000
IPI:IPI00873459.3_Tax_Id=9606 Gene_Symbol=SEPT10 Isoform 1 of Septin-10_LEEMGFTDVGPENKPVSVQETYEAK__10-Sep	3.97904e+06	11000000	3.0381e+06	4929790	8951812	4971185	1.69851e+06	3.87359e+06	1.09833e+06	6981076	17900000	5.60173e+06	13600000	4.86463e+06	1.70575e+06	1.782e+06	3.24642e+06	5890213	17700000	4831293	1.96993e+06	3.05801e+06	4.34342e+06	1.31253e+06	4.92057e+06	2.54368e+06	6.32705e+06
IPI:IPI00019376.7_Tax_Id=9606 Gene_Symbol=SEPT11 Isoform 1 of Septin-11_AAAQLLQSQAQQSGAQQTK__11-Sep	26300000	115000000	75500000	36000000	69700000	154000000	124000000	86800000	3.26358e+06	61900000	93800000	118000000	136000000	118000000	22600000	125000000	78200000	70800000	127000000	55700000	31300000	78000000	63500000	29400000	87600000	5389726	146000000
IPI:IPI00019376.7_Tax_Id=9606 Gene_Symbol=SEPT11 Isoform 1 of Septin-11_LTIVDTVGFGDQINK__11-Sep	4741392	20900000	11000000	3899549	10600000	28400000	11000000	12900000	1.96093e+06	6883178	11800000	21600000	39600000	22900000	3.79169e+06	16000000	9574372	8245509	9895561	9214560	5.97853e+06	6.62259e+06	11100000	2.27724e+06	9977571	3.97852e+06	19300000
IPI:IPI00019376.7_Tax_Id=9606 Gene_Symbol=SEPT11 Isoform 1 of Septin-11_ELEEEVNNFQK__11-Sep	9847989	38900000	24800000	11100000	28400000	52200000	28400000	26200000	176154	20300000	33600000	40200000	50300000	38300000	6584206	42900000	23500000	25100000	42200000	16900000	9915788	37700000	30300000	11500000	32600000	4.90962e+06	51100000
IPI:IPI00019376.7_Tax_Id=9606 Gene_Symbol=SEPT11 Isoform 1 of Septin-11_STLMDTLFNTK__11-Sep	16900000	83600000	64000000	22200000	37600000	93800000	55000000	56900000	6994715	41100000	43100000	109000000	86600000	101000000	16100000	99800000	55500000	34300000	50800000	44700000	23700000	39600000	60000000	17400000	59800000	13200000	90200000
IPI:IPI00019376.7_Tax_Id=9606 Gene_Symbol=SEPT11 Isoform 1 of Septin-11_STSQGFC[160.0307]FNILC[160.0307]VGETGIGK__11-Sep	2399670	25600000	9796906	5.67567e+06	7.98598e+06	20400000	11900000	10000000	1.36198e+06	8062614	6823380	18900000	25300000	19200000	4842666	14600000	10800000	7029210	9464828	10800000	6.6071e+06	7.39303e+06	10500000	3.82015e+06	13300000	8258369	16900000
IPI:IPI00019376.7_Tax_Id=9606 Gene_Symbol=SEPT11 Isoform 1 of Septin-11_NLSLSGHVGFDSLPDQLVNK__11-Sep	22400000	92600000	60900000	33400000	31100000	158000000	77100000	66000000	3.03075e+06	50900000	46700000	97800000	115000000	119000000	16800000	97800000	56100000	41300000	40100000	62000000	33800000	45100000	75800000	23500000	56100000	6.86498e+06	82100000
IPI:IPI00019376.7_Tax_Id=9606 Gene_Symbol=SEPT11 Isoform 1 of Septin-11_FESDPATHNEPGVR__11-Sep	2140258	19500000	10400000	5.95097e+06	7582546	17800000	7121154	10800000	1213243	8726563	22600000	14400000	17000000	13700000	5.10541e+06	15900000	12000000	4561347	13600000	8971002	5.66392e+06	5.55481e+06	8850080	4835093	15900000	4.56161e+06	10300000
IPI:IPI00019376.7_Tax_Id=9606 Gene_Symbol=SEPT11 Isoform 1 of Septin-11_DDSYKPIVEYIDAQFEAYLQEELK__11-Sep	8491863	50800000	21800000	14700000	8018643	58800000	18300000	32700000	2.18958e+06	11600000	10500000	61100000	67800000	51000000	6.8515e+06	39300000	23300000	17200000	3.48053e+06	29900000	11800000	17600000	20600000	4.56525e+06	26000000	7.32323e+06	40700000
IPI:IPI00019376.7_Tax_Id=9606 Gene_Symbol=SEPT11 Isoform 1 of Septin-11_SYELQESNVR__11-Sep	14200000	50500000	41200000	14600000	33200000	83800000	40100000	49100000	2.97963e+06	28200000	46400000	54100000	60500000	57900000	14200000	73900000	35400000	35000000	47600000	33100000	26600000	41800000	45100000	8096743	49800000	20100000	70000000
IPI:IPI00019376.7_Tax_Id=9606 Gene_Symbol=SEPT11 Isoform 1 of Septin-11_SLDLVTMK__11-Sep	34600000	85700000	93000000	33200000	41300000	78700000	50200000	77300000	13900000	107000000	48200000	116000000	85200000	84400000	19300000	79900000	50500000	83100000	74000000	33700000	17300000	60400000	71300000	23300000	68700000	27500000	100000000
IPI:IPI00019376.7_Tax_Id=9606 Gene_Symbol=SEPT11 Isoform 1 of Septin-11_VNMEDLR__11-Sep	44200000	101000000	108000000	52200000	44900000	109000000	96500000	96200000	16500000	131000000	62100000	136000000	121000000	120000000	25800000	126000000	71100000	106000000	72600000	56400000	25300000	60600000	88300000	34400000	107000000	24200000	123000000
IPI:IPI00022895.7_Tax_Id=9606 Gene_Symbol=A1BG Alpha-1B-glycoprotein_GVTFLLR__A1BG	54300000	10400000	6.61598e+06	16200000	5676180	5784993	14100000	9527031	47000000	4077294	16300000	2.41192e+06	14300000	16700000	22800000	17200000	27700000	10500000	10100000	21000000	61900000	4.47349e+06	16200000	11000000	20900000	21900000	2.05718e+06
IPI:IPI00022895.7_Tax_Id=9606 Gene_Symbol=A1BG Alpha-1B-glycoprotein_VTLTC[160.0307]VAPLSGVDFQLR__A1BG	76800000	20600000	9305535	20500000	11700000	7.60421e+06	17400000	13900000	78500000	5610254	17800000	4.93863e+06	22600000	24300000	32000000	24800000	41500000	13400000	18100000	35600000	63100000	4386115	21300000	13200000	30300000	18200000	1.86112e+06
IPI:IPI00022895.7_Tax_Id=9606 Gene_Symbol=A1BG Alpha-1B-glycoprotein_SGLSTGWTQLSK__A1BG	98100000	21600000	11300000	23400000	13800000	6952915	15000000	14500000	60700000	6292023	34600000	16700000	25700000	26500000	37300000	26000000	37100000	16700000	27900000	23800000	92000000	7601791	21700000	13500000	28800000	32200000	1.44629e+06
IPI:IPI00022895.7_Tax_Id=9606 Gene_Symbol=A1BG Alpha-1B-glycoprotein_LETPDFQLFK__A1BG	86200000	24000000	10100000	25600000	15500000	7271592	19600000	14200000	86400000	6355472	24500000	2.32554e+06	21500000	24400000	36800000	25100000	48200000	368922	18800000	30900000	93500000	5.14981e+06	24500000	25100000	35000000	24700000	1.44154e+06
IPI:IPI00022895.7_Tax_Id=9606 Gene_Symbol=A1BG Alpha-1B-glycoprotein_SLPAPWLSMAPVSWITPGLK__A1BG	22000000	9931214	2.54648e+06	9864059	710021	2.90065e+06	5.22582e+06	4.12225e+06	30200000	978420	4.61948e+06	769672	9059728	5.96774e+06	13500000	6.41414e+06	13500000	7534202	1.03105e+06	15900000	28200000	1.15231e+06	7412510	4770987	9057472	11400000	858469
IPI:IPI00022895.7_Tax_Id=9606 Gene_Symbol=A1BG Alpha-1B-glycoprotein_SWVPHTFESELSDPVELLVAES__A1BG	34100000	12600000	2.52111e+06	8724487	2.6365e+06	2.68414e+06	5280385	8732866	19200000	1.44092e+06	3752825	1.32616e+06	10600000	8647709	11500000	7789754	12200000	7392493	1.87866e+06	10800000	32800000	1.64776e+06	5175152	4.54468e+06	8222945	6617731	892632
IPI:IPI00022895.7_Tax_Id=9606 Gene_Symbol=A1BG Alpha-1B-glycoprotein_LLELTGPK__A1BG	109000000	16300000	7.31544e+06	20900000	14000000	4.16438e+06	11500000	8465752	63000000	3560472	24200000	1.3574e+06	23100000	21200000	34800000	17400000	32000000	11400000	23500000	20200000	80300000	7080250	21500000	15100000	21800000	34200000	6768899
IPI:IPI00022895.7_Tax_Id=9606 Gene_Symbol=A1BG Alpha-1B-glycoprotein_C[160.0307]EGPIPDVTFELLR__A1BG	42200000	9387029	4.14769e+06	10800000	5191066	2.9809e+06	6.48326e+06	5.86627e+06	33300000	2.88347e+06	9348762	2.16025e+06	10100000	11000000	11900000	11400000	15900000	5575988	6.17599e+06	11600000	40100000	2.13829e+06	8.24378e+06	7881489	8403474	15200000	3199028
IPI:IPI00478003.2_Tax_Id=9606 Gene_Symbol=A2M Alpha-2-macroglobulin_ETTFNSLLC[160.0307]PSGGEVSEELSLK__A2M	38100000	46500000	13100000	29600000	21300000	14000000	28100000	21400000	98600000	17500000	20500000	7101734	27900000	33600000	39000000	19400000	34500000	29100000	20400000	36900000	56500000	8572126	25200000	20400000	46500000	23400000	6.41705e+06
IPI:IPI00478003.2_Tax_Id=9606 Gene_Symbol=A2M Alpha-2-macroglobulin_LPPNVVEESAR__A2M	123000000	80200000	30600000	64300000	54500000	30900000	79100000	58600000	261000000	42300000	79200000	15900000	63300000	71500000	63000000	43400000	84800000	77000000	66400000	63300000	149000000	11300000	63800000	41900000	90900000	77800000	13400000
IPI:IPI00478003.2_Tax_Id=9606 Gene_Symbol=A2M Alpha-2-macroglobulin_SASNMAIVDVK__A2M	94700000	76900000	20700000	44400000	37700000	23000000	61300000	41800000	175000000	35000000	49000000	8457359	51800000	51400000	49300000	30100000	59900000	75800000	52700000	50600000	111000000	15600000	48600000	31800000	101000000	57100000	15400000
IPI:IPI00478003.2_Tax_Id=9606 Gene_Symbol=A2M Alpha-2-macroglobulin_NQGNTWLTAFVLK__A2M	27200000	23800000	8216459	20700000	7.77611e+06	9219327	20500000	18100000	62600000	13200000	7845381	6814367	18300000	29700000	19600000	13800000	23200000	21900000	11200000	32900000	50500000	3.61395e+06	19200000	11000000	27500000	14200000	4577477
IPI:IPI00478003.2_Tax_Id=9606 Gene_Symbol=A2M Alpha-2-macroglobulin_ALLAYAFALAGNQDK__A2M	22700000	12000000	7.69443e+06	15900000	2.24579e+06	10500000	17900000	18900000	53800000	12100000	4.02106e+06	4.7426e+06	12800000	22900000	19700000	10400000	22600000	12300000	5184247	36300000	31500000	3.87741e+06	16100000	9174983	20000000	8668397	1571167
IPI:IPI00478003.2_Tax_Id=9606 Gene_Symbol=A2M Alpha-2-macroglobulin_LLIYAVLPTGDVIGDSAK__A2M	109000000	121000000	44100000	85300000	52900000	46100000	110000000	64200000	332000000	63500000	51500000	23500000	65900000	108000000	88200000	66600000	114000000	70900000	61800000	113000000	182000000	14200000	98100000	73100000	157000000	54600000	15400000
IPI:IPI00478003.2_Tax_Id=9606 Gene_Symbol=A2M Alpha-2-macroglobulin_QFSFPLSSEPFQGSYK__A2M	70500000	85700000	29900000	57700000	54200000	31500000	81900000	47700000	212000000	43300000	69400000	17600000	69900000	65500000	53100000	41500000	83100000	71300000	111000000	68300000	116000000	26200000	75900000	53400000	116000000	43400000	30100000
IPI:IPI00478003.2_Tax_Id=9606 Gene_Symbol=A2M Alpha-2-macroglobulin_AIGYLNTGYQR__A2M	84300000	56500000	19900000	48200000	37400000	21500000	50400000	42900000	178000000	28500000	54400000	12800000	40700000	50300000	58700000	32800000	57300000	79000000	56600000	47400000	106000000	15000000	41100000	38100000	97300000	66100000	14100000
IPI:IPI00478003.2_Tax_Id=9606 Gene_Symbol=A2M Alpha-2-macroglobulin_VSVQLEASPAFLAVPVEK__A2M	103000000	78300000	28200000	56800000	45000000	26800000	77400000	50000000	279000000	41500000	56100000	15600000	51200000	76300000	61600000	48200000	88300000	73900000	52100000	80100000	142000000	15400000	70300000	37000000	103000000	62700000	11500000
IPI:IPI00478003.2_Tax_Id=9606 Gene_Symbol=A2M Alpha-2-macroglobulin_FEVQVTVPK__A2M	107000000	100000000	26500000	64800000	55000000	29100000	110000000	50700000	246000000	36700000	76300000	21300000	56300000	68400000	81400000	45500000	103000000	64100000	74000000	78700000	174000000	26300000	83500000	55900000	133000000	69500000	29600000
IPI:IPI00478003.2_Tax_Id=9606 Gene_Symbol=A2M Alpha-2-macroglobulin_IAQWQSFQLEGGLK__A2M	33600000	24200000	8661864	19800000	10700000	10900000	22700000	19900000	103000000	12000000	19300000	4978563	19800000	25400000	24600000	12500000	22900000	25400000	12600000	32200000	62400000	4883090	17700000	15300000	27000000	19800000	5688431
IPI:IPI00478003.2_Tax_Id=9606 Gene_Symbol=A2M Alpha-2-macroglobulin_QGIPFFGQVR__A2M	53600000	54100000	18300000	44700000	24100000	25000000	48700000	33400000	153000000	25000000	33200000	7.00694e+06	31800000	43900000	40800000	26200000	48400000	38600000	35300000	52900000	75000000	9153165	38000000	37300000	72500000	27000000	7.22245e+06
IPI:IPI00478003.2_Tax_Id=9606 Gene_Symbol=A2M Alpha-2-macroglobulin_VGFYESDVMGR__A2M	87800000	54700000	18900000	30400000	30300000	24900000	43400000	39700000	153000000	33300000	37900000	12700000	33700000	56600000	31400000	31600000	52200000	58900000	48400000	52100000	136000000	20800000	17400000	36300000	79100000	18900000	12600000
IPI:IPI00478003.2_Tax_Id=9606 Gene_Symbol=A2M Alpha-2-macroglobulin_QTVSWAVTPK__A2M	69100000	68800000	25400000	39300000	61400000	19600000	59600000	39600000	138000000	36100000	56600000	13300000	40100000	56700000	45000000	38800000	53500000	84700000	82100000	45900000	84400000	22400000	58200000	42800000	97400000	46000000	24400000
IPI:IPI00478003.2_Tax_Id=9606 Gene_Symbol=A2M Alpha-2-macroglobulin_ATVLNYLPK__A2M	72300000	71900000	24000000	50800000	47500000	26700000	76900000	33000000	183000000	30500000	72600000	7982809	40800000	61400000	62600000	39600000	79100000	54000000	68700000	71400000	137000000	22700000	64400000	49900000	123000000	70100000	18200000
IPI:IPI00478003.2_Tax_Id=9606 Gene_Symbol=A2M Alpha-2-macroglobulin_LLLQQVSLPELPGEYSMK__A2M	8468432	7644051	26000000	5281041	5579755	3.16826e+06	7.17288e+06	8950830	28900000	14500000	1.45663e+06	2680934	1012428	8466507	9715784	4997130	10800000	2739543	5.93645e+06	36300000	9413505	4.57781e+06	6643054	5.62908e+06	28400000	3.54203e+06	1.28134e+06
IPI:IPI00478003.2_Tax_Id=9606 Gene_Symbol=A2M Alpha-2-macroglobulin_TEVSSNHVLIYLDK__A2M	127000000	114000000	22700000	89800000	57900000	26000000	85300000	60400000	275000000	35700000	82400000	19300000	67200000	83500000	83800000	43900000	80900000	82800000	74400000	92000000	200000000	5117207	81300000	63500000	140000000	66300000	16100000
IPI:IPI00478003.2_Tax_Id=9606 Gene_Symbol=A2M Alpha-2-macroglobulin_EEFPFALGVQTLPQTC[160.0307]DEPK__A2M	16300000	29200000	7112049	13300000	13200000	8081555	16600000	16100000	49800000	8163058	13600000	5.10209e+06	14700000	18100000	13200000	12400000	18700000	22100000	13500000	20800000	39100000	4.6789e+06	14800000	11900000	23000000	10200000	4732185
IPI:IPI00478003.2_Tax_Id=9606 Gene_Symbol=A2M Alpha-2-macroglobulin_DLTGFPGPLNDQDDEDC[160.0307]INR__A2M	8909284	12000000	2257999	6183485	6097695	2.38788e+06	10800000	4.20763e+06	24700000	3.66585e+06	12200000	1.2143e+06	3044842	8263035	7574779	5595315	9502193	11400000	7992122	10200000	22300000	1.41539e+06	7617791	7315527	11300000	6418798	1.44524e+06
IPI:IPI00478003.2_Tax_Id=9606 Gene_Symbol=A2M Alpha-2-macroglobulin_YGAATFTR__A2M	55600000	39900000	10200000	24500000	26200000	11000000	37500000	24700000	94400000	12200000	33700000	3.8096e+06	26500000	27800000	34300000	16400000	31100000	38500000	34100000	29400000	68400000	9314265	26600000	19300000	51300000	35800000	4477854
IPI:IPI00478003.2_Tax_Id=9606 Gene_Symbol=A2M Alpha-2-macroglobulin_APVGHFYEPQAPSAEVEMTSYVLLAYLTAQPAPTSEDLTSATNIVK__A2M	81000000	52800000	23300000	59700000	18700000	28100000	54200000	44200000	110000000	32400000	9684906	15100000	46100000	75200000	53400000	30100000	60600000	59500000	19400000	82300000	104000000	12700000	51000000	37500000	89200000	38700000	9164046
IPI:IPI00478003.2_Tax_Id=9606 Gene_Symbol=A2M Alpha-2-macroglobulin_SLFTDLEAENDVLHC[160.0307]VAFAVPK__A2M	112000000	103000000	34400000	82700000	22300000	38700000	83800000	61100000	257000000	48800000	25000000	19800000	70500000	106000000	79100000	49700000	90800000	82400000	35500000	113000000	175000000	13100000	73100000	47900000	127000000	50700000	14800000
IPI:IPI00478003.2_Tax_Id=9606 Gene_Symbol=A2M Alpha-2-macroglobulin_SSGSLLNNAIK__A2M	157000000	122000000	18700000	35900000	40500000	15700000	42100000	34200000	130000000	28600000	40600000	9748462	101000000	42900000	33900000	24800000	43800000	62600000	65400000	39600000	135000000	12400000	35400000	35800000	87500000	17300000	7202525
IPI:IPI00478003.2_Tax_Id=9606 Gene_Symbol=A2M Alpha-2-macroglobulin_DMYSFLEDMGLK__A2M	51300000	62400000	16000000	37900000	21400000	18900000	42200000	30900000	138000000	24400000	13800000	9810346	33500000	46400000	32700000	22700000	48800000	58100000	17500000	52900000	96200000	8878982	29400000	25900000	72500000	27700000	7692366
IPI:IPI00478003.2_Tax_Id=9606 Gene_Symbol=A2M Alpha-2-macroglobulin_VVSMDENFHPLNELIPLVYIQDPK__A2M	125000000	139000000	44800000	92800000	69200000	48700000	126000000	64300000	294000000	58800000	50300000	32100000	80900000	120000000	87800000	67300000	122000000	132000000	66400000	117000000	206000000	17100000	92200000	76000000	175000000	56200000	18600000
IPI:IPI00478003.2_Tax_Id=9606 Gene_Symbol=A2M Alpha-2-macroglobulin_NEDSLVFVQTDK__A2M	108000000	77000000	25800000	42000000	49600000	23900000	49000000	43700000	191000000	40000000	51600000	14000000	47200000	62900000	81900000	32600000	55400000	60100000	59500000	46200000	117000000	26400000	54500000	29700000	101000000	76400000	11700000
IPI:IPI00478003.2_Tax_Id=9606 Gene_Symbol=A2M Alpha-2-macroglobulin_YDVENC[160.0307]LANK__A2M	70300000	136000000	17200000	54800000	51000000	18600000	50900000	23400000	136000000	32000000	66200000	7.6043e+06	62000000	48600000	43400000	24800000	54500000	55700000	57000000	59000000	123000000	8701024	45100000	41100000	104000000	38700000	40300000
IPI:IPI00478003.2_Tax_Id=9606 Gene_Symbol=A2M Alpha-2-macroglobulin_VSNQTLSLFFTVLQDVPVR__A2M	6.43228e+06	7.07054e+06	2.16398e+06	5978659	967313	2.59495e+06	7549904	4.32334e+06	17600000	2882837	2.05767e+06	1.10893e+06	5218175	5.4154e+06	6256838	3.26741e+06	7291849	4220658	1.64025e+06	7343260	10200000	1.07782e+06	5.58369e+06	5.30702e+06	9712322	4.55408e+06	1.33401e+06
IPI:IPI00478003.2_Tax_Id=9606 Gene_Symbol=A2M Alpha-2-macroglobulin_MC[160.0307]PQLQQYEMHGPEGLR__A2M	388821	1725864	447284	1360808	453158	345706	1.6338e+06	1.18835e+06	4.07135e+06	749431	2277268	697724	1.13584e+06	1.35361e+06	680832	653926	2.09775e+06	413614	1.25091e+06	3558928	4557535	341503	583843	548643	2.58359e+06	1.63268e+06	252281
IPI:IPI00478003.2_Tax_Id=9606 Gene_Symbol=A2M Alpha-2-macroglobulin_AYIFIDEAHITQALIWLSQR__A2M	17400000	22600000	4314628	14800000	427967	6721168	15200000	15500000	67100000	6502197	1.02704e+06	3.28407e+06	14200000	19300000	4.67261e+06	6428410	21600000	11400000	993379	23200000	20100000	340531	13600000	6753523	15100000	4.71627e+06	3143095
IPI:IPI00478003.2_Tax_Id=9606 Gene_Symbol=A2M Alpha-2-macroglobulin_YSDASDC[160.0307]HGEDSQAFC[160.0307]EK__A2M	69800000	72100000	13700000	35800000	32200000	11900000	53200000	36200000	106000000	21700000	54900000	7933007	43100000	44100000	35700000	24800000	44600000	75700000	41200000	36100000	96800000	13800000	34500000	35100000	75700000	45400000	11400000
IPI:IPI00478003.2_Tax_Id=9606 Gene_Symbol=A2M Alpha-2-macroglobulin_AFQPFFVELTMPYSVIR__A2M	5.33719e+06	3.3125e+06	6.17197e+06	6.68748e+06	358172	4.05368e+06	7211439	5.94538e+06	21900000	6.59915e+06	1.30168e+06	4750182	3.83039e+06	8750918	6961837	6.33641e+06	7744403	5.98216e+06	1340807	12800000	9914878	604610	7150923	1932562	6500437	3.57473e+06	407800
IPI:IPI00916402.1_Tax_Id=9606 Gene_Symbol=AAK1 AP2-associated protein kinase 1_LTDPIPTTETSIAPR__AAK1	526448	2.69364e+06	9244783	2.82922e+06	2.81771e+06	4.10542e+06	4202693	6631505	482293	4.59604e+06	3.69116e+06	14400000	3.36772e+06	9595544	654398	14500000	1.78715e+06	4398815	5971521	2497895	1750758	5425791	4.04521e+06	3725507	2624581	16052.8	3.76998e+06
IPI:IPI00916402.1_Tax_Id=9606 Gene_Symbol=AAK1 AP2-associated protein kinase 1_LQTGFTENEVLQIFC[160.0307]DTC[160.0307]EAVAR__AAK1	1.24703e+06	1798865	5388128	2.50358e+06	2.70462e+06	2.69642e+06	2.86144e+06	3.89989e+06	2.02343e+06	2882158	3.12975e+06	8326020	2156109	6785689	1218439	8526579	1.79192e+06	2.27165e+06	3.12781e+06	2.0804e+06	2.90123e+06	1.6541e+06	3.21333e+06	1.95901e+06	1.64656e+06	1.04008e+06	2.67975e+06
IPI:IPI00916402.1_Tax_Id=9606 Gene_Symbol=AAK1 AP2-associated protein kinase 1_VQTTPPPAVQGQK__AAK1	257753	1.20994e+06	5182315	779936	1.3089e+06	1.69404e+06	1.81057e+06	4281350	97701.3	2.64371e+06	1.49995e+06	7.67014e+06	538607	6.1197e+06	230290	8013484	1.21125e+06	3168195	1165543	1.09469e+06	367143	1594068	470978	1760417	678242	46016.7	2251162
IPI:IPI00027442.4_Tax_Id=9606 Gene_Symbol=AARS Alanyl-tRNA synthetase, cytoplasmic_QIWQNLGLDDTK__AARS	8884125	22400000	15900000	25000000	16700000	23700000	18700000	12600000	4246851	19800000	11500000	25100000	40700000	25000000	10300000	23300000	35600000	23300000	10500000	23600000	12500000	19900000	24600000	19600000	23400000	18200000	62800000
IPI:IPI00027442.4_Tax_Id=9606 Gene_Symbol=AARS Alanyl-tRNA synthetase, cytoplasmic_SIDTGMGLER__AARS	10900000	11000000	13000000	18300000	13200000	13100000	12600000	12000000	5806104	10600000	25500000	15700000	30700000	19500000	9088771	18500000	20100000	12700000	20000000	16900000	8332763	17200000	21500000	9365071	10400000	12400000	33800000
IPI:IPI00027442.4_Tax_Id=9606 Gene_Symbol=AARS Alanyl-tRNA synthetase, cytoplasmic_VGAEDADGIDMAYR__AARS	12700000	22300000	20600000	30400000	15100000	21300000	14500000	15300000	2.87092e+06	12600000	20000000	26200000	39700000	21300000	3.51861e+06	18200000	19800000	41000000	21000000	17000000	6557564	22400000	12800000	22100000	18100000	7105318	68900000
IPI:IPI00027442.4_Tax_Id=9606 Gene_Symbol=AARS Alanyl-tRNA synthetase, cytoplasmic_EIADLGEALATAVIPQWQK__AARS	7.24063e+06	25400000	21000000	26700000	15600000	22600000	16900000	12100000	3.13516e+06	17600000	10900000	24200000	31900000	21800000	6.22096e+06	21300000	24400000	22900000	15000000	20200000	5.17575e+06	12400000	26900000	21800000	20600000	8.20017e+06	42500000
IPI:IPI00027442.4_Tax_Id=9606 Gene_Symbol=AARS Alanyl-tRNA synthetase, cytoplasmic_TITVALADGGRPDNTGR__AARS	16800000	46200000	43200000	54700000	31000000	39100000	28400000	28700000	721389	34800000	30800000	43700000	69400000	40800000	12800000	45100000	45400000	58100000	49100000	29700000	10600000	48900000	26800000	39400000	49000000	11200000	108000000
IPI:IPI00027442.4_Tax_Id=9606 Gene_Symbol=AARS Alanyl-tRNA synthetase, cytoplasmic_IVAVTGAEAQK__AARS	13200000	29400000	26100000	38400000	22100000	21700000	26600000	17600000	4.53753e+06	20600000	48200000	28500000	45500000	33400000	8748656	29500000	36900000	30000000	37500000	20600000	8295482	20100000	37000000	26800000	24100000	16500000	73300000
IPI:IPI00027442.4_Tax_Id=9606 Gene_Symbol=AARS Alanyl-tRNA synthetase, cytoplasmic_AVFDETYPDPVR__AARS	9002994	26400000	22700000	31500000	18500000	20800000	19500000	16600000	4641305	19300000	34800000	29900000	35400000	24800000	5961660	25200000	21700000	24400000	28300000	15200000	5538379	28600000	32000000	24000000	19900000	10600000	57600000
IPI:IPI00027442.4_Tax_Id=9606 Gene_Symbol=AARS Alanyl-tRNA synthetase, cytoplasmic_MSNYDTDLFVPYFEAIQK__AARS	3297582	16500000	9951521	14800000	6353416	11300000	9102792	8034539	1.53369e+06	8050924	8591167	18100000	21900000	11800000	2970136	10500000	14100000	11500000	8.09299e+06	9961716	2482376	7.63226e+06	8803180	10300000	9920532	5173972	27300000
IPI:IPI00027442.4_Tax_Id=9606 Gene_Symbol=AARS Alanyl-tRNA synthetase, cytoplasmic_AVYTQDC[160.0307]PLAAAK__AARS	11700000	28700000	24200000	36000000	24000000	20600000	24800000	12500000	4.15992e+06	16500000	44500000	25700000	47200000	22800000	10800000	28400000	31800000	30000000	35700000	17900000	6.63407e+06	21900000	38200000	26300000	25000000	20400000	72400000
IPI:IPI00027442.4_Tax_Id=9606 Gene_Symbol=AARS Alanyl-tRNA synthetase, cytoplasmic_VVSIGVPVSELLDDPSGPAGSLTSVEFC[160.0307]GGTHLR__AARS	7.01183e+06	27200000	15000000	25400000	8726252	16900000	14900000	13200000	3284233	12400000	7.90651e+06	37500000	31600000	26000000	6929705	14300000	20700000	18900000	8067326	16200000	5.47471e+06	10500000	19100000	16700000	13300000	4.6352e+06	39500000
IPI:IPI00027442.4_Tax_Id=9606 Gene_Symbol=AARS Alanyl-tRNA synthetase, cytoplasmic_ASEWVQQVSGLMDGK__AARS	5.57539e+06	18500000	16300000	19700000	10100000	13300000	11600000	10900000	10400000	12000000	14700000	23100000	28600000	19100000	2.58238e+06	16900000	16900000	21300000	13200000	13300000	2.8038e+06	13100000	18000000	16200000	12500000	4.5854e+06	48500000
IPI:IPI00027442.4_Tax_Id=9606 Gene_Symbol=AARS Alanyl-tRNA synthetase, cytoplasmic_DAAHLVNQDDPNVLEIWNLVFIQYNR__AARS	5.66963e+06	17000000	14100000	24300000	1.96872e+06	16200000	7903121	13700000	1.30054e+06	7.42489e+06	3.11489e+06	29700000	34900000	20800000	3.44866e+06	13000000	12800000	18000000	2.8734e+06	17800000	3.95317e+06	11600000	14200000	6.98329e+06	10400000	4401505	30400000
IPI:IPI00027442.4_Tax_Id=9606 Gene_Symbol=AARS Alanyl-tRNA synthetase, cytoplasmic_MALELLTQEFGIPIER__AARS	4.30284e+06	13100000	17200000	23200000	10900000	18600000	15200000	8828514	2697991	14300000	5851434	13500000	25100000	17800000	5453198	18100000	25600000	15500000	9992555	14200000	3.53699e+06	5195783	24000000	17600000	18900000	4.51941e+06	11400000
IPI:IPI00027442.4_Tax_Id=9606 Gene_Symbol=AARS Alanyl-tRNA synthetase, cytoplasmic_QFIDSNPNQPLVILEMESGASAK__AARS	2.72289e+06	9146072	6.33682e+06	11700000	8195120	8859626	8493222	3358181	1.2896e+06	5124653	9196827	8002897	15600000	9784410	3255655	6.8909e+06	13900000	4920075	7515713	9272378	4828738	2.24595e+06	12500000	8233778	6.74762e+06	1.71557e+06	13800000
IPI:IPI00027442.4_Tax_Id=9606 Gene_Symbol=AARS Alanyl-tRNA synthetase, cytoplasmic_LVSVLQNK__AARS	6.94873e+06	18300000	17000000	24300000	10700000	14400000	17400000	10300000	1.84678e+06	12400000	21000000	19300000	35600000	18300000	5459972	17400000	21200000	13800000	21900000	14700000	3.40748e+06	15900000	14400000	16100000	16800000	7.52964e+06	26000000
IPI:IPI00027442.4_Tax_Id=9606 Gene_Symbol=AARS Alanyl-tRNA synthetase, cytoplasmic_AEEIANEMIEAAK__AARS	4710365	14400000	12400000	13200000	4.01411e+06	8600421	11700000	4.73721e+06	2.53135e+06	9867372	5422285	12200000	16300000	11500000	4713348	11500000	13600000	12400000	4.1612e+06	4.09684e+06	2.5363e+06	12700000	13300000	21700000	12600000	9266334	33300000
IPI:IPI00027442.4_Tax_Id=9606 Gene_Symbol=AARS Alanyl-tRNA synthetase, cytoplasmic_NVGC[160.0307]LQEALQLATSFAQLR__AARS	6404923	26500000	18100000	36200000	5.87865e+06	22200000	18600000	15400000	1.712e+06	12100000	12600000	30000000	40300000	21600000	4277715	19800000	24500000	19300000	36700000	23300000	5.06556e+06	13600000	25700000	20200000	16700000	2.98621e+06	56700000
IPI:IPI00027442.4_Tax_Id=9606 Gene_Symbol=AARS Alanyl-tRNA synthetase, cytoplasmic_GGYVLHIGTIYGDLK__AARS	5.96672e+06	24600000	14500000	22200000	6282560	17800000	12800000	10200000	2141412	10300000	8823676	28300000	29000000	21300000	2464511	15400000	15600000	12000000	11300000	14800000	2.46641e+06	1.30455e+06	23200000	11200000	12400000	4.57062e+06	41900000
IPI:IPI00027442.4_Tax_Id=9606 Gene_Symbol=AARS Alanyl-tRNA synthetase, cytoplasmic_TIPGDTAWLLYDTYGFPVDLTGLIAEEK__AARS	9533543	28200000	21800000	27000000	8275654	21900000	20000000	10600000	3006767	18300000	1.97363e+06	25800000	38300000	24700000	5800192	23700000	26900000	25100000	1.22562e+06	21100000	4.92381e+06	19500000	9734515	18800000	18600000	8799413	52300000
IPI:IPI00033217.3_Tax_Id=9606 Gene_Symbol=AASS Alpha-aminoadipic semialdehyde synthase, mitochondrial_AGGILQEDISEAC[160.0307]LILGVK__AASS	702158	6118765	787778	1.31593e+06	1.60706e+06	1.66688e+06	2.96542e+06	415447	182400	2487133	1.79343e+06	743289	6723371	1580915	833712	963914	8.19545e+06	2.78731e+06	2.02791e+06	1.55436e+06	344175	610179	4054073	1177783	4.93242e+06	1.35887e+06	3.26455e+06
IPI:IPI00033217.3_Tax_Id=9606 Gene_Symbol=AASS Alpha-aminoadipic semialdehyde synthase, mitochondrial_QDLVISLLPYVLHPLVAK__AASS	1.60274e+06	16500000	1.13966e+06	4.58449e+06	1.26457e+06	4.69666e+06	9241114	982046	208588	5.83139e+06	4386863	1663954	15800000	7744841	2125946	3556313	27200000	5749405	2.95589e+06	6838527	556587	1.87602e+06	15600000	3563941	10500000	6.31214e+06	9191412
IPI:IPI00009532.5_Tax_Id=9606 Gene_Symbol=ABAT cDNA FLJ56034, highly similar to 4-aminobutyrate aminotransferase, mitochondrial_GTFC[160.0307]SFDTPDDSIR__ABAT	9644075	38900000	51800000	29400000	14000000	36000000	15600000	26700000	1.96845e+06	24100000	38000000	74000000	107000000	61000000	2.337e+06	48700000	60900000	33100000	50200000	9671959	1.61177e+06	65100000	28600000	11700000	24700000	4534313	66400000
IPI:IPI00009532.5_Tax_Id=9606 Gene_Symbol=ABAT cDNA FLJ56034, highly similar to 4-aminobutyrate aminotransferase, mitochondrial_IFNTWLGDPSK__ABAT	9040356	46000000	55500000	32700000	11400000	44600000	17600000	17700000	15700000	25300000	35000000	68400000	113000000	61500000	1805735	51900000	78300000	30100000	38200000	12400000	943852	37400000	29400000	13200000	32200000	4904469	72100000
IPI:IPI00009532.5_Tax_Id=9606 Gene_Symbol=ABAT cDNA FLJ56034, highly similar to 4-aminobutyrate aminotransferase, mitochondrial_C[160.0307]LEEVEDLIVK__ABAT	10200000	24300000	26700000	18600000	5770512	20100000	9843391	11800000	5352178	12500000	13300000	39300000	69200000	33100000	25700000	28400000	37700000	19000000	18200000	6.89043e+06	3.23914e+06	17500000	15000000	5.93371e+06	19500000	4680819	45400000
IPI:IPI00009532.5_Tax_Id=9606 Gene_Symbol=ABAT cDNA FLJ56034, highly similar to 4-aminobutyrate aminotransferase, mitochondrial_ALLTGLLDLQAR__ABAT	11800000	53600000	60600000	41900000	9514498	51000000	23800000	29200000	4.13988e+06	25500000	14700000	84500000	113000000	78000000	4568254	61500000	78000000	27500000	23300000	18000000	670748	27500000	36500000	15100000	33000000	4.00439e+06	59100000
IPI:IPI00009532.5_Tax_Id=9606 Gene_Symbol=ABAT cDNA FLJ56034, highly similar to 4-aminobutyrate aminotransferase, mitochondrial_NLLLAEVINIIK__ABAT	12900000	74000000	72400000	63600000	10300000	59500000	25400000	40300000	5061077	25100000	22200000	115000000	170000000	102000000	3.5446e+06	78400000	98600000	44200000	27500000	24900000	690390	42700000	39800000	17900000	43700000	6.27396e+06	74600000
IPI:IPI00009532.5_Tax_Id=9606 Gene_Symbol=ABAT cDNA FLJ56034, highly similar to 4-aminobutyrate aminotransferase, mitochondrial_IDIPSFDWPIAPFPR__ABAT	10900000	44300000	55700000	44600000	8428152	43400000	21600000	36500000	6.32929e+06	24300000	12600000	68000000	114000000	62200000	5.49495e+06	56700000	82600000	35800000	20300000	14400000	2798538	29000000	31200000	15900000	37100000	8662629	59100000
IPI:IPI00009532.5_Tax_Id=9606 Gene_Symbol=ABAT cDNA FLJ56034, highly similar to 4-aminobutyrate aminotransferase, mitochondrial_HGC[160.0307]AFLVDEVQTGGGC[160.0307]TGK__ABAT	18300000	42800000	35800000	35000000	15800000	35200000	32000000	24100000	9456496	19800000	42500000	69000000	99400000	51200000	9759441	37000000	60300000	40500000	43200000	17000000	24800000	39700000	35000000	18200000	26200000	18300000	72400000
IPI:IPI00009532.5_Tax_Id=9606 Gene_Symbol=ABAT cDNA FLJ56034, highly similar to 4-aminobutyrate aminotransferase, mitochondrial_TVAGIIVEPIQSEGGDNHASDDFFR__ABAT	12400000	81700000	67700000	50400000	30200000	52100000	46300000	19000000	45300000	29100000	72500000	46000000	128000000	77300000	22700000	82300000	126000000	42500000	66100000	32200000	27300000	50400000	44900000	40900000	61700000	9096013	111000000
IPI:IPI00009532.5_Tax_Id=9606 Gene_Symbol=ABAT cDNA FLJ56034, highly similar to 4-aminobutyrate aminotransferase, mitochondrial_QLNIIQNAEAVHFFC[160.0307]NYEESR__ABAT	11200000	60200000	77700000	45300000	13500000	47900000	22800000	34800000	3.2378e+06	37900000	29000000	116000000	145000000	83600000	3.16001e+06	66700000	85200000	42900000	39300000	18400000	854477	38300000	38100000	17500000	33500000	4.1098e+06	80500000
IPI:IPI00009532.5_Tax_Id=9606 Gene_Symbol=ABAT cDNA FLJ56034, highly similar to 4-aminobutyrate aminotransferase, mitochondrial_GFSQEELETC[160.0307]MINQAPGC[160.0307]PDYSILSFMGAFHGR__ABAT	3.76206e+06	26300000	16500000	15100000	1989551	14600000	6.01613e+06	7108511	871956	7175006	5782155	45600000	54700000	29900000	3.36402e+06	17300000	22400000	16500000	7.66163e+06	5619922	1082511	13700000	10100000	3567259	8658442	911934	33900000
IPI:IPI00009532.5_Tax_Id=9606 Gene_Symbol=ABAT cDNA FLJ56034, highly similar to 4-aminobutyrate aminotransferase, mitochondrial_MLDLYSQISSVPIGYSHPALLK__ABAT	9551434	53500000	53200000	42600000	4852422	47800000	23900000	24600000	2.20414e+06	28700000	15200000	72400000	85400000	71700000	2669060	52600000	89000000	20600000	20300000	16200000	842558	32100000	36200000	15500000	27000000	3.74634e+06	75300000
IPI:IPI00002372.1_Tax_Id=9606 Gene_Symbol=ABCD3 Isoform 1 of ATP-binding cassette sub-family D member 3_IANPDQLLTQDVEK__ABCD3	4.3736e+06	18700000	6897245	16000000	15300000	9730590	17900000	3.60971e+06	1.82373e+06	6.86956e+06	36500000	6.65234e+06	22200000	9220024	5878914	10600000	44300000	6.44557e+06	27000000	11900000	2.4118e+06	14200000	23800000	5193453	18000000	10700000	16900000
IPI:IPI00002372.1_Tax_Id=9606 Gene_Symbol=ABCD3 Isoform 1 of ATP-binding cassette sub-family D member 3_EYLDNVQLGHILER__ABCD3	4.5183e+06	21900000	7331805	13600000	7893006	8939436	13400000	2.78358e+06	977415	4703198	16900000	7228388	21500000	5.96338e+06	4690562	9848737	32700000	6394226	11000000	9849696	4378821	6953943	17300000	4496481	13600000	7.89957e+06	13700000
IPI:IPI00002372.1_Tax_Id=9606 Gene_Symbol=ABCD3 Isoform 1 of ATP-binding cassette sub-family D member 3_ITELMQVLK__ABCD3	3.77932e+06	12700000	5584388	10100000	9963240	6374112	10200000	1.57937e+06	674649	4944279	20600000	5033722	16100000	5768825	4.73736e+06	6.92126e+06	30500000	4305967	14000000	7.91371e+06	1247793	6480392	16200000	2855696	8570435	7771649	4657080
IPI:IPI00002372.1_Tax_Id=9606 Gene_Symbol=ABCD3 Isoform 1 of ATP-binding cassette sub-family D member 3_EGGWDSVQDWMDVLSGGEK__ABCD3	949788	9152855	1.49684e+06	5981420	3.02378e+06	2.66173e+06	3.50549e+06	1.21693e+06	204796	1.36384e+06	3920401	2091353	9542351	1.86545e+06	1.52847e+06	2669249	13100000	2.09478e+06	2.15673e+06	3.20492e+06	369650	1.90765e+06	4569796	1.05153e+06	4766477	1.20761e+06	4475599
IPI:IPI00002372.1_Tax_Id=9606 Gene_Symbol=ABCD3 Isoform 1 of ATP-binding cassette sub-family D member 3_GIEGVQVIPLIPGAGEIIIADNIIK__ABCD3	4615567	20900000	6.15681e+06	18100000	9377973	9992342	11700000	3.08498e+06	1640575	4.6229e+06	6.0003e+06	5.59317e+06	25900000	8630827	6.06776e+06	8239754	32700000	6.13042e+06	4.05138e+06	11800000	1.78512e+06	5153264	16700000	4273843	15000000	6499179	10700000
IPI:IPI00002372.1_Tax_Id=9606 Gene_Symbol=ABCD3 Isoform 1 of ATP-binding cassette sub-family D member 3_VLGELWPLFGGR__ABCD3	2448310	12200000	4.47425e+06	10900000	5.35839e+06	7361066	9805884	2.14092e+06	7072430	4.13441e+06	5.60037e+06	4565243	13600000	5.66282e+06	4.33203e+06	6868079	25500000	3.40945e+06	4355346	8509184	1.26431e+06	4907412	12300000	3638537	10800000	3382117	7902915
IPI:IPI00002372.1_Tax_Id=9606 Gene_Symbol=ABCD3 Isoform 1 of ATP-binding cassette sub-family D member 3_STHSELLEDYYQSGR__ABCD3	2.34891e+06	14000000	1.59523e+06	10100000	10300000	4.88662e+06	5772058	2.45024e+06	598446	3034355	10800000	3702134	17700000	5917003	3.40809e+06	4.11896e+06	17100000	4423998	13200000	4604701	1.07674e+06	1.99584e+06	10100000	1.79556e+06	8276230	3.08876e+06	10100000
IPI:IPI00303207.3_Tax_Id=9606 Gene_Symbol=ABCE1 ATP-binding cassette sub-family E member 1_C[160.0307]PFGALSIVNLPSNLEK__ABCE1	1.20254e+06	6.86563e+06	1.07967e+06	1.8028e+06	3854241	2.24944e+06	4511235	541947	210369	2119124	4204031	1.14064e+06	4621666	3.06486e+06	1.92005e+06	2021046	3347758	2.38464e+06	2486539	3700081	2887655	2.19246e+06	5512077	2.68792e+06	3786964	932322	7516873
IPI:IPI00303207.3_Tax_Id=9606 Gene_Symbol=ABCE1 ATP-binding cassette sub-family E member 1_YDDPPDWQEILTYFR__ABCE1	297373	4185088	397959	1.05303e+06	1.22845e+06	905647	1.66608e+06	657843	123962	768307	1.47907e+06	844051	3.65273e+06	1.66658e+06	534203	770915	2.08247e+06	1.72838e+06	1.14525e+06	897017	678428	1.08423e+06	1.12072e+06	1.07111e+06	1.44818e+06	352303	3.80224e+06
IPI:IPI00303207.3_Tax_Id=9606 Gene_Symbol=ABCE1 ATP-binding cassette sub-family E member 1_GSELQNYFTK__ABCE1	1.67595e+06	7.31081e+06	2.64966e+06	3.12288e+06	5194987	3.68375e+06	6423571	1.401e+06	813846	4539811	8.10801e+06	2.3623e+06	7222249	3219875	2.88852e+06	3.26662e+06	5335854	4.31513e+06	6537303	3272788	2.43428e+06	6798415	6.8492e+06	4866223	5.82487e+06	2060414	8370230
IPI:IPI00873899.1_Tax_Id=9606 Gene_Symbol=ABCF1 Isoform 1 of ATP-binding cassette sub-family F member 1_IGFFNQQYAEQLR__ABCF1	1.11778e+06	3.72437e+06	1.92266e+06	3109456	3.1191e+06	2990463	3904452	1064068	272199	2513553	8296759	1.75999e+06	4829125	2484059	2.62627e+06	2.66147e+06	5.26942e+06	5834706	2.89501e+06	4021874	2.02022e+06	3.56004e+06	5868317	3930991	2.85513e+06	1.54514e+06	8617486
IPI:IPI00873899.1_Tax_Id=9606 Gene_Symbol=ABCF1 Isoform 1 of ATP-binding cassette sub-family F member 1_STLLLLLTGK__ABCF1	1132312	4219869	1.08561e+06	5533568	1.49564e+06	2.64757e+06	3.64089e+06	475622	650027	2123658	2752837	1.38587e+06	3959288	3.03576e+06	2582872	2.46309e+06	7.63315e+06	3272030	1.98883e+06	4.36387e+06	1523561	2.16511e+06	5459058	4.43743e+06	3418939	977918	6.30962e+06
IPI:IPI00873899.1_Tax_Id=9606 Gene_Symbol=ABCF1 Isoform 1 of ATP-binding cassette sub-family F member 1_FAALDNEEEDK__ABCF1	203000000	69200000	25100000	43300000	13400000	15400000	54400000	38000000	131000000	7.08145e+06	23900000	10100000	60900000	28600000	77400000	51100000	50200000	47800000	11900000	60600000	173000000	19900000	37400000	28300000	71400000	91800000	4115238
IPI:IPI00873899.1_Tax_Id=9606 Gene_Symbol=ABCF1 Isoform 1 of ATP-binding cassette sub-family F member 1_NQDEESQEAPELLK__ABCF1	1.30688e+06	6.57888e+06	1.74773e+06	3766885	6.29424e+06	1.24209e+06	1.95094e+06	531465	961163	2086285	10200000	1.91069e+06	7.38911e+06	3.46966e+06	1.69296e+06	2.14387e+06	3.59384e+06	4.76321e+06	5945856	1.12017e+06	3455565	3.70177e+06	4697984	1.726e+06	2170993	2.08399e+06	7041414
IPI:IPI00465160.4_Tax_Id=9606 Gene_Symbol=ABCF3 Isoform 1 of ATP-binding cassette sub-family F member 3_ALFARPDLLLLDEPTNMLDVR__ABCF3	1.24985e+06	6.73392e+06	1.46009e+06	2209548	1.3937e+06	1.65737e+06	3.30348e+06	775164	299229	1.6332e+06	990524	4417748	7595858	3.08336e+06	1397482	1.81004e+06	4533999	1.95642e+06	1.2457e+06	3.0608e+06	912210	1.36562e+06	2.3098e+06	1.94333e+06	2.51501e+06	718314	3.56444e+06
IPI:IPI00020075.4_Tax_Id=9606 Gene_Symbol=ABHD10 Abhydrolase domain-containing protein 10, mitochondrial_ALAIEEFC[160.0307]K__ABHD10	4073164	15100000	20200000	17300000	5.80642e+06	8517602	8256798	12100000	9180253	8785125	13200000	21200000	14600000	22200000	4.0177e+06	21300000	10600000	16700000	16800000	3.65066e+06	5.08757e+06	9325148	12000000	7.89404e+06	12800000	3482985	21100000
IPI:IPI00020075.4_Tax_Id=9606 Gene_Symbol=ABHD10 Abhydrolase domain-containing protein 10, mitochondrial_ADIQLLVYTIDDLIDK__ABHD10	4954187	42600000	25200000	26800000	2.06539e+06	15400000	14400000	12800000	4.59101e+06	12100000	3.64196e+06	49300000	26900000	36600000	5.69519e+06	26300000	19500000	17300000	4783647	7946313	5.87501e+06	6.32948e+06	16300000	17800000	18500000	3.51975e+06	30200000
IPI:IPI00020075.4_Tax_Id=9606 Gene_Symbol=ABHD10 Abhydrolase domain-containing protein 10, mitochondrial_VVALIGVATAADTLVTK__ABHD10	2278214	18900000	17000000	14500000	8.191e+06	11100000	14200000	10200000	3.04493e+06	8592967	7105260	19200000	12400000	23100000	5.93078e+06	17300000	13100000	5.06026e+06	14000000	7.02789e+06	4595130	4.20881e+06	15100000	12900000	13300000	2.88789e+06	8524025
IPI:IPI00171692.3_Tax_Id=9606 Gene_Symbol=ABHD11 Isoform 1 of Abhydrolase domain-containing protein 11_TAMLLALQRPELVER__ABHD11	1.97533e+06	8581987	3.73804e+06	1612073	1.70482e+06	3.98319e+06	8989288	2.05856e+06	1.10249e+06	2858570	4.70586e+06	4.60786e+06	4.67607e+06	4809391	5.20981e+06	4447510	9951636	2.03487e+06	2.8185e+06	2716363	1.58279e+06	3034181	4397006	2331500	8149034	1.54867e+06	9289182
IPI:IPI00747859.2_Tax_Id=9606 Gene_Symbol=ABHD14B Isoform 1 of Abhydrolase domain-containing protein 14B_FSVLLLHGIR__ABHD14B	4724680	10700000	4.93662e+06	10800000	433828	8778122	13500000	2697131	1.6792e+06	4431475	2304060	2.88285e+06	2.50896e+06	3.11373e+06	1.87343e+06	2.11623e+06	14700000	1959355	838889	12900000	8913995	139409	8940447	16200000	9998080	827982	10000000
IPI:IPI00747859.2_Tax_Id=9606 Gene_Symbol=ABHD14B Isoform 1 of Abhydrolase domain-containing protein 14B_INAANYASVK__ABHD14B	5552392	10600000	4613066	9658094	5448627	5.81021e+06	7019319	2.66438e+06	1.84777e+06	4126885	14700000	3.50688e+06	3.16882e+06	2.99868e+06	1.93406e+06	2.38761e+06	7081714	4513973	8528153	7729374	6.19151e+06	2537168	5976838	8919633	9736898	1212573	10100000
IPI:IPI00480028.2_Tax_Id=9606 Gene_Symbol=ABI1 Isoform 1 of Abl interactor 1_VADYC[160.0307]ENNYIQATDK__ABI1	1.89921e+06	6.03503e+06	3.2079e+06	7.37741e+06	2446833	2.17486e+06	2.26764e+06	2.28405e+06	317709	2782912	3.36795e+06	5.24662e+06	3.17808e+06	3777506	3.57355e+06	4.17606e+06	1.94913e+06	4211437	4813221	2.14322e+06	2.21803e+06	2.38581e+06	2.0839e+06	2.06683e+06	3978978	1.18287e+06	7066418
IPI:IPI00480028.2_Tax_Id=9606 Gene_Symbol=ABI1 Isoform 1 of Abl interactor 1_ALIESYQNLTR__ABI1	7291428	26000000	10500000	25300000	10000000	16500000	13200000	6970624	2268338	9665546	15900000	5822205	6821762	6.99862e+06	2.64488e+06	13000000	10700000	9588741	19600000	5.34382e+06	6.28409e+06	7.42888e+06	11000000	26600000	28500000	2535916	19800000
IPI:IPI00480028.2_Tax_Id=9606 Gene_Symbol=ABI1 Isoform 1 of Abl interactor 1_VTGLFPGNYVESIMHYTD__ABI1	1.72003e+06	6020359	3.26037e+06	10300000	2.01216e+06	3.71335e+06	2690443	2742019	971179	2.32943e+06	1.22919e+06	4990841	3.60163e+06	6268383	1.30854e+06	6343447	3.55748e+06	3.41608e+06	2.02733e+06	7253078	1.3462e+06	1.14156e+06	2.72848e+06	3204889	3.51745e+06	358448	4665092
IPI:IPI00442210.1_Tax_Id=9606 Gene_Symbol=ABI2 ArgBPIB protein_VADYC[160.0307]ENNYIQSADK__ABI2	75164.7	2818902	2.46176e+06	638332	1.74132e+06	3.12818e+06	1.7314e+06	3.11071e+06	56524.2	1.63259e+06	4.05038e+06	5024245	4356041	2879124	558338	3901271	1.70881e+06	1.57535e+06	3.68163e+06	1.34612e+06	259725	1.96495e+06	2574065	753882	1.47744e+06	250264	6711206
IPI:IPI00515115.3_Tax_Id=9606 Gene_Symbol=ABLIM1 Isoform 1 of Actin-binding LIM protein 1_ETTFSSNC[160.0307]AGC[160.0307]GR__ABLIM1	918610	4.14018e+06	2.02171e+06	1.06577e+06	679051	1.70543e+06	550181	2.08237e+06	147448	1.05888e+06	1.30357e+06	2.67374e+06	1680766	1.79012e+06	155831	1.923e+06	312987	1.62056e+06	1931426	739315	234187	760622	647719	628744	1.96302e+06	143400	182101
IPI:IPI00515115.3_Tax_Id=9606 Gene_Symbol=ABLIM1 Isoform 1 of Actin-binding LIM protein 1_AIYDIERPDLITYEPFYTSGYDDK__ABLIM1	5394756	22900000	16100000	8617114	2.97148e+06	11400000	7.54319e+06	8235779	680759	7523975	3.88933e+06	17000000	7.72966e+06	12600000	6215206	14700000	6.70302e+06	5800336	4.08681e+06	8405483	8683964	2710977	2.82473e+06	7934873	14400000	524378	3.35234e+06
IPI:IPI00030389.1_Tax_Id=9606 Gene_Symbol=ABR Isoform Long of Active breakpoint cluster region-related protein_STLVLHDLLK__ABR	2.23212e+06	4.13142e+06	7.00688e+06	2.79824e+06	1.96607e+06	4300519	9350529	5.43339e+06	1.0054e+06	5.02713e+06	3573094	5455514	3.18723e+06	8.10507e+06	2.28185e+06	9991586	4208897	793014	5673704	2846908	927365	2.39271e+06	4.78248e+06	3.38253e+06	4157086	1484653	5292603
IPI:IPI00030389.1_Tax_Id=9606 Gene_Symbol=ABR Isoform Long of Active breakpoint cluster region-related protein_GQIQLDPQTVETK__ABR	1413122	4526430	7.8622e+06	2.23753e+06	2556918	4953896	6488471	8.15043e+06	641068	6149847	2.52765e+06	7462259	2712518	7071348	1611210	11300000	5.1302e+06	6.04936e+06	5.05963e+06	2356347	935947	7237800	6692269	4497641	4.50263e+06	2050398	8.18337e+06
IPI:IPI00030389.1_Tax_Id=9606 Gene_Symbol=ABR Isoform Long of Active breakpoint cluster region-related protein_LYPAFMEGIALSDPAAK__ABR	527419	2.34304e+06	2.8883e+06	1.03302e+06	840340	1866588	2656412	2.58154e+06	600921	1.67341e+06	992491	4.32083e+06	1.35238e+06	2838329	430470	3.71847e+06	1.22286e+06	1.15951e+06	1.23321e+06	935725	445739	970050	1.49907e+06	990310	1.70438e+06	368659	2.59072e+06
IPI:IPI00030389.1_Tax_Id=9606 Gene_Symbol=ABR Isoform Long of Active breakpoint cluster region-related protein_MFENEFLLLLNSPTIPFR__ABR	729745	2177178	2.18571e+06	1.58126e+06	493348	2.25189e+06	3.11397e+06	2.51848e+06	327132	1.75062e+06	95445.2	3.68062e+06	1.29858e+06	2.92356e+06	1.01426e+06	3451793	1.74993e+06	1393231	438060	1.20077e+06	309109	1.29458e+06	2.33663e+06	1.97236e+06	1965774	284460	2921382
IPI:IPI00855846.1_Tax_Id=9606 Gene_Symbol=C6orf115 UPF0727 protein C6orf115_C[160.0307]ANLFEALVGTLK__ABRACL	1.36304e+06	11600000	6.00402e+06	5359925	6.55048e+06	4521354	7232964	5010053	3.23255e+06	4.10833e+06	4984842	7464778	3.29293e+06	6.62483e+06	3.02365e+06	6382319	6.46402e+06	5.48707e+06	5169322	6773772	9260214	2.82101e+06	6320066	4614129	8032064	893874	7113451
IPI:IPI00012828.3_Tax_Id=9606 Gene_Symbol=ACAA1 Protein_AEELGLPILGVLR__ACAA1	3.94253e+06	30300000	11600000	23300000	16100000	10700000	23500000	6740863	2520474	12400000	14100000	11800000	20100000	14700000	12200000	17400000	33900000	11400000	21100000	14900000	6430905	8423619	24800000	10400000	22000000	5902549	16300000
IPI:IPI00012828.3_Tax_Id=9606 Gene_Symbol=ACAA1 Protein_IAQFLSDIPETVPLSTVNR__ACAA1	3.36293e+06	23300000	11700000	22600000	15300000	7.99953e+06	25300000	5.03638e+06	1842466	12800000	16000000	8931332	14800000	11700000	11300000	16100000	32400000	7.6317e+06	25300000	13600000	3480030	6.76285e+06	20800000	10500000	19800000	3926223	12600000
IPI:IPI00012828.3_Tax_Id=9606 Gene_Symbol=ACAA1 Protein_QDTFALASQQK__ACAA1	1.64246e+06	14600000	4235352	12100000	10100000	3.37603e+06	11500000	1.91812e+06	398628	4.77064e+06	13900000	4472295	9978188	6.28631e+06	4370053	5561256	15500000	3.88621e+06	16400000	4.75536e+06	1.07849e+06	3.70996e+06	10000000	5.01705e+06	11500000	2.51429e+06	8.07157e+06
IPI:IPI00012828.3_Tax_Id=9606 Gene_Symbol=ACAA1 Protein_QVITLLNELK__ACAA1	2.5194e+06	21300000	10600000	13700000	12600000	5869923	16400000	3795311	830286	9227411	11000000	3.38247e+06	15500000	10300000	8071054	12300000	21600000	7524154	15100000	9039044	2845936	6.01161e+06	15600000	5476469	11100000	3809582	10500000
IPI:IPI00012828.3_Tax_Id=9606 Gene_Symbol=ACAA1 Protein_VNPLGGAVALGHPLGC[160.0307]TGAR__ACAA1	6564992	27800000	12500000	25700000	16600000	10200000	29700000	7970421	5.49286e+06	14600000	24000000	10700000	17800000	15000000	11400000	14900000	35700000	11000000	34300000	16100000	6.15018e+06	10900000	27500000	13400000	24900000	7.82738e+06	20200000
IPI:IPI00012828.3_Tax_Id=9606 Gene_Symbol=ACAA1 Protein_SITVTQDEGIRPSTTMEGLAK__ACAA1	3.27801e+06	24100000	8468331	18000000	17300000	6487936	20400000	2912856	1.65581e+06	11200000	27200000	5027613	13200000	9701898	8348931	12400000	26200000	9276328	30400000	4615860	3868382	8549069	18500000	9506560	19700000	4608223	18400000
IPI:IPI00873829.1_Tax_Id=9606 Gene_Symbol=ACAA2 42 kDa protein_DMDLVEVNEAFAPQYLAVER__ACAA2	3.63716e+06	33300000	12000000	10400000	9187255	12700000	19900000	7086757	2.49596e+06	13300000	11600000	16600000	24400000	14200000	7.38582e+06	14100000	31300000	13000000	19100000	7.8645e+06	6.82458e+06	9180869	15200000	8294356	21200000	2338242	26200000
IPI:IPI00873829.1_Tax_Id=9606 Gene_Symbol=ACAA2 42 kDa protein_AANDAGYFNDEMAPIEVK__ACAA2	3513054	29300000	10200000	5.46875e+06	12200000	10700000	17700000	5831779	1.59727e+06	10900000	22900000	14500000	19600000	11700000	8.05061e+06	11600000	24100000	14200000	21300000	8409344	9287348	19700000	14200000	7272893	17200000	5385321	25400000
IPI:IPI00873829.1_Tax_Id=9606 Gene_Symbol=ACAA2 42 kDa protein_LEDSLWVSLTDQHVQLPMAMTAENLAVK__ACAA2	4326071	34000000	11500000	11300000	6173781	15100000	16500000	7825374	2507928	13100000	6556733	22200000	28000000	17400000	11300000	12600000	28200000	19500000	9482243	12700000	9120041	13100000	15000000	8.01325e+06	18700000	2815542	32500000
IPI:IPI00873829.1_Tax_Id=9606 Gene_Symbol=ACAA2 42 kDa protein_VSPETVDSVIMGNVLQSSSDAIYLAR__ACAA2	5900320	34600000	14800000	10600000	14600000	15400000	23200000	8463112	4332663	13300000	19300000	20500000	24800000	15800000	10000000	18000000	34000000	20500000	22600000	11900000	10400000	11900000	19800000	9132683	24700000	4.28552e+06	30600000
IPI:IPI00873829.1_Tax_Id=9606 Gene_Symbol=ACAA2 42 kDa protein_DFTATDLSEFAAK__ACAA2	3677902	24200000	13900000	8143699	11700000	14500000	16400000	7836321	3.12464e+06	12800000	14700000	16000000	23000000	13300000	8707876	13400000	30100000	15000000	21500000	8950584	11100000	9861497	16300000	8328068	24700000	4.33173e+06	29700000
IPI:IPI00873829.1_Tax_Id=9606 Gene_Symbol=ACAA2 42 kDa protein_TPFGAYGGLLK__ACAA2	4708758	30500000	14300000	12100000	13700000	14200000	24200000	6816150	6.98716e+06	15200000	28300000	17600000	22900000	15500000	11300000	16400000	35400000	15200000	25400000	9541457	10900000	13500000	23100000	9986869	23300000	6960520	23700000
IPI:IPI00152981.1_Tax_Id=9606 Gene_Symbol=ACAD9 Acyl-CoA dehydrogenase family member 9, mitochondrial_EVFPFPEVSQDELNEINQFLGPVEK__ACAD9	1.93431e+06	9162665	2.7166e+06	5.56808e+06	3.02116e+06	2654550	6.08124e+06	2397864	1.10607e+06	1774029	3.37775e+06	5.07463e+06	4.90171e+06	7590301	3736426	4.77657e+06	9442137	3.28426e+06	1.63828e+06	5.93851e+06	5736824	1947382	5249448	4.54639e+06	7.20834e+06	1.5006e+06	7.56858e+06
IPI:IPI00152981.1_Tax_Id=9606 Gene_Symbol=ACAD9 Acyl-CoA dehydrogenase family member 9, mitochondrial_ILLIFEGTNEILR__ACAD9	912787	8721655	2.11881e+06	3807834	1.32704e+06	2.30389e+06	5.77309e+06	1.44876e+06	283658	1.97374e+06	1.68013e+06	4653292	4064532	5474700	2.03096e+06	4.01757e+06	8438856	2663028	812682	2.65135e+06	1.696e+06	1.29473e+06	3787693	3.89688e+06	5317973	766289	6427676
IPI:IPI00152981.1_Tax_Id=9606 Gene_Symbol=ACAD9 Acyl-CoA dehydrogenase family member 9, mitochondrial_IPVENILGEVGDGFK__ACAD9	1.47484e+06	8490896	2908714	4553917	3.24213e+06	2734971	6.74161e+06	1.38803e+06	644460	2901384	4294792	3.92213e+06	4.8022e+06	4787543	3.64042e+06	5.76115e+06	11600000	2.73236e+06	1.56689e+06	3.38354e+06	2.92558e+06	2.92039e+06	5.67999e+06	4545713	6.64069e+06	3.57887e+06	7.06005e+06
IPI:IPI00513827.3_Tax_Id=9606 Gene_Symbol=ACADM Isoform 1 of Medium-chain specific acyl-CoA dehydrogenase, mitochondrial_IYQIYEGTSQIQR__ACADM	1.82354e+06	5813813	4232924	4975322	8.00246e+06	1192790	5246295	1.39167e+06	276472	4741247	13900000	5757705	7525158	2696406	2.95838e+06	4236187	8817539	7627933	7232284	4.229e+06	2.05484e+06	10200000	3.783e+06	1.60442e+06	4706246	2.79661e+06	14700000
IPI:IPI00513827.3_Tax_Id=9606 Gene_Symbol=ACADM Isoform 1 of Medium-chain specific acyl-CoA dehydrogenase, mitochondrial_TGEYPVPLIR__ACADM	2.18549e+06	12400000	8567958	14400000	13500000	7094201	14400000	3.40312e+06	2.01325e+06	10000000	34700000	10800000	15700000	10000000	6206262	9738110	25100000	9707978	12700000	10200000	6804897	20600000	10200000	6673560	12500000	6372736	29600000
IPI:IPI00513827.3_Tax_Id=9606 Gene_Symbol=ACADM Isoform 1 of Medium-chain specific acyl-CoA dehydrogenase, mitochondrial_AFAGDIANQLATDAVQILGGNGFNTEYPVEK__ACADM	209041	819008	447377	261419	120081	266629	246853	377535	218808	124364	3361542	981218	465957	1.07461e+06	172046	1.04922e+06	173949	485511	188758	566127	270249	252651	445950	206962	327563	199724	284221
IPI:IPI00513827.3_Tax_Id=9606 Gene_Symbol=ACADM Isoform 1 of Medium-chain specific acyl-CoA dehydrogenase, mitochondrial_EEIIPVAAEYDK__ACADM	3.35934e+06	7825152	5338091	9754804	9662208	3.19286e+06	10200000	2.19207e+06	6.13914e+06	5829436	28600000	8814117	10700000	8221950	4.07352e+06	8846194	19900000	7868573	9821638	10600000	8130965	13500000	7095078	3386710	7230745	6976209	21900000
IPI:IPI00028031.2_Tax_Id=9606 Gene_Symbol=ACADVL cDNA FLJ56425, highly similar to Very-long-chain specific acyl-CoAdehydrogenase, mitochondrial_NPFGNAGLLLGEAGK__ACADVL	10200000	35800000	8288036	12700000	11300000	5.27985e+06	32400000	4316387	3.35602e+06	7450022	28900000	12000000	13800000	10800000	13600000	10200000	18900000	5.5948e+06	14000000	7.88932e+06	7259588	6239823	15000000	5437994	20100000	13400000	14700000
IPI:IPI00028031.2_Tax_Id=9606 Gene_Symbol=ACADVL cDNA FLJ56425, highly similar to Very-long-chain specific acyl-CoAdehydrogenase, mitochondrial_ELGAFGLQVPSELGGVGLC[160.0307]NTQYAR__ACADVL	3.98615e+06	11300000	3.93001e+06	6621955	4.13755e+06	1.60524e+06	12000000	1092643	518693	2.89466e+06	4451267	4.77982e+06	5.27138e+06	5721868	7467708	5139393	7.96964e+06	1842300	5556870	4134807	4.59463e+06	2.00866e+06	7887593	2.71552e+06	9003728	5.88835e+06	5331679
IPI:IPI00028031.2_Tax_Id=9606 Gene_Symbol=ACADVL cDNA FLJ56425, highly similar to Very-long-chain specific acyl-CoAdehydrogenase, mitochondrial_ASNTAEVFFDGVR__ACADVL	5.91685e+06	21900000	5.27867e+06	8635484	7922105	3380868	18200000	3946915	8583675	5.47021e+06	12600000	6977241	8530830	7438778	5019451	5761670	8231056	4991389	12600000	6192576	5.72082e+06	5993892	17000000	4481596	12200000	5124292	9799711
IPI:IPI00028031.2_Tax_Id=9606 Gene_Symbol=ACADVL cDNA FLJ56425, highly similar to Very-long-chain specific acyl-CoAdehydrogenase, mitochondrial_GIVNEQFLLQR__ACADVL	8725260	31700000	6.48088e+06	14100000	11800000	4.64144e+06	27000000	4.33281e+06	4730571	9025724	15900000	8986537	12700000	7899246	15600000	6.49532e+06	14700000	4492023	13600000	9736420	11700000	5.55849e+06	19100000	6302430	23000000	10200000	14200000
IPI:IPI00028031.2_Tax_Id=9606 Gene_Symbol=ACADVL cDNA FLJ56425, highly similar to Very-long-chain specific acyl-CoAdehydrogenase, mitochondrial_TPVTDPATGAVK__ACADVL	13800000	38100000	13500000	19100000	16800000	7094133	35300000	6982231	4770121	11200000	34200000	12700000	17100000	13500000	18700000	13000000	21900000	8319357	25200000	9565963	11000000	7.9809e+06	24100000	10900000	34900000	13500000	19500000
IPI:IPI00028031.2_Tax_Id=9606 Gene_Symbol=ACADVL cDNA FLJ56425, highly similar to Very-long-chain specific acyl-CoAdehydrogenase, mitochondrial_VPSENVLGEVGSGFK__ACADVL	9213212	34800000	9095389	14400000	11600000	5.71242e+06	26300000	4.54127e+06	3.95949e+06	7433489	22000000	11000000	12200000	10900000	9585342	8852022	16900000	7.15135e+06	17400000	7652952	8739395	7963898	17400000	7.5664e+06	20400000	7452901	14900000
IPI:IPI00028031.2_Tax_Id=9606 Gene_Symbol=ACADVL cDNA FLJ56425, highly similar to Very-long-chain specific acyl-CoAdehydrogenase, mitochondrial_GILLFGTK__ACADVL	6.73959e+06	24300000	7282793	10000000	8206314	5383538	21500000	2.65603e+06	2.20492e+06	6417813	14900000	7.89269e+06	10700000	8.20848e+06	10100000	7.64175e+06	16200000	4183315	15000000	7.81935e+06	7654870	4639259	15600000	5665155	20400000	7303014	11200000
IPI:IPI00028031.2_Tax_Id=9606 Gene_Symbol=ACADVL cDNA FLJ56425, highly similar to Very-long-chain specific acyl-CoAdehydrogenase, mitochondrial_AGLGSGLSLSGLVHPELSR__ACADVL	14600000	47100000	10400000	18500000	12900000	7.4933e+06	36900000	7.31337e+06	5559203	13600000	15100000	16500000	16900000	13800000	17200000	11200000	25100000	7.20459e+06	14900000	14800000	13600000	5.42467e+06	19500000	9548836	36000000	9441350	22900000
IPI:IPI00028031.2_Tax_Id=9606 Gene_Symbol=ACADVL cDNA FLJ56425, highly similar to Very-long-chain specific acyl-CoAdehydrogenase, mitochondrial_SFAVGMFK__ACADVL	4997620	16100000	5356168	7353086	7492022	2211995	11300000	2.84312e+06	1.55363e+06	7010133	10500000	8848750	7.94835e+06	6.90162e+06	9807185	5045447	6.63676e+06	4486970	12500000	7120353	8287242	7079269	9272634	3.37259e+06	16500000	5.30148e+06	7925362
IPI:IPI00028031.2_Tax_Id=9606 Gene_Symbol=ACADVL cDNA FLJ56425, highly similar to Very-long-chain specific acyl-CoAdehydrogenase, mitochondrial_NDALEMVEETTWQGLK__ACADVL	4.96616e+06	21100000	4567361	7032603	6.81836e+06	3914515	14900000	1.68342e+06	2.09673e+06	4.33845e+06	4.70311e+06	4.35457e+06	5.74099e+06	5582726	7.87297e+06	5.16795e+06	9727948	2.39181e+06	5.09e+06	11400000	8.15424e+06	2.69561e+06	9152060	3.34079e+06	16200000	2.68342e+06	9077696
IPI:IPI00028031.2_Tax_Id=9606 Gene_Symbol=ACADVL cDNA FLJ56425, highly similar to Very-long-chain specific acyl-CoAdehydrogenase, mitochondrial_IHNFGLIQEK__ACADVL	1904957	4.16986e+06	1.43933e+06	2.44111e+06	2.68193e+06	650930	4.11874e+06	812672	215756	1.95003e+06	2.55028e+06	1.96284e+06	2.35578e+06	2.1028e+06	2.15116e+06	1.53279e+06	2.87611e+06	888536	3.16086e+06	1.65176e+06	1.58954e+06	505307	3638739	1.72193e+06	3.51094e+06	1.98307e+06	2.43038e+06
IPI:IPI00030363.1_Tax_Id=9606 Gene_Symbol=ACAT1 Acetyl-CoA acetyltransferase, mitochondrial_EAYMGNVLQGGEGQAPTR__ACAT1	2.89133e+06	29500000	18100000	21300000	9210883	14400000	13900000	12200000	616388	12400000	12100000	32500000	31800000	23400000	3320358	21500000	24100000	25300000	22800000	6.23794e+06	3.89362e+06	21600000	17300000	11900000	12200000	6.9386e+06	43100000
IPI:IPI00030363.1_Tax_Id=9606 Gene_Symbol=ACAT1 Acetyl-CoA acetyltransferase, mitochondrial_TPIGSFLGSLSLLPATK__ACAT1	6025893	37300000	23700000	39700000	5513539	24700000	23800000	19500000	3317157	17200000	5218585	31400000	24700000	30700000	6.66827e+06	29500000	49100000	20500000	7.07582e+06	14900000	5804539	8500863	22700000	23400000	24500000	5.90489e+06	36300000
IPI:IPI00030363.1_Tax_Id=9606 Gene_Symbol=ACAT1 Acetyl-CoA acetyltransferase, mitochondrial_NEQDAYAINSYTR__ACAT1	3.77157e+06	36500000	21300000	20500000	14700000	16700000	9828696	16000000	697625	14000000	13500000	34200000	28600000	24100000	6684460	20700000	22600000	18600000	32800000	6334871	4.54904e+06	13100000	14100000	10300000	19400000	9632335	35300000
IPI:IPI00030363.1_Tax_Id=9606 Gene_Symbol=ACAT1 Acetyl-CoA acetyltransferase, mitochondrial_IVAFADAAVEPIDFPIAPVYAASMVLK__ACAT1	5052854	25600000	13800000	30400000	6837767	15400000	11300000	12200000	2.25686e+06	6603447	3.64139e+06	29800000	32500000	27300000	5252405	13500000	22900000	14000000	8.07204e+06	11600000	5725005	6.88625e+06	13500000	6806863	13000000	4.6842e+06	22500000
IPI:IPI00030363.1_Tax_Id=9606 Gene_Symbol=ACAT1 Acetyl-CoA acetyltransferase, mitochondrial_LEDLIVK__ACAT1	20900000	32400000	39300000	56100000	45900000	36400000	49000000	26000000	10100000	33800000	56200000	45200000	41700000	49100000	49400000	50100000	74400000	44000000	72400000	31700000	34400000	34400000	59900000	28000000	58400000	29400000	69100000
IPI:IPI00030363.1_Tax_Id=9606 Gene_Symbol=ACAT1 Acetyl-CoA acetyltransferase, mitochondrial_FGNEVIPVTVTVK__ACAT1	16700000	79500000	57200000	61300000	33900000	43100000	45300000	33800000	7448363	33200000	55700000	62000000	63700000	69700000	14900000	51200000	74100000	31300000	85700000	25500000	16900000	41100000	45600000	36600000	56600000	23000000	70200000
IPI:IPI00030363.1_Tax_Id=9606 Gene_Symbol=ACAT1 Acetyl-CoA acetyltransferase, mitochondrial_DGLTDVYNK__ACAT1	5.75805e+06	30000000	19400000	19900000	9839577	12400000	11100000	10600000	13200000	10900000	8579811	22200000	24700000	19900000	10800000	17000000	21200000	12800000	23800000	5325982	3.59217e+06	6762458	14100000	11500000	19700000	4968444	24500000
IPI:IPI00030363.1_Tax_Id=9606 Gene_Symbol=ACAT1 Acetyl-CoA acetyltransferase, mitochondrial_EVVIVSATR__ACAT1	13000000	46200000	23200000	38000000	22600000	19400000	29700000	17200000	5.60881e+06	15400000	24200000	26100000	38300000	27600000	14000000	27400000	40200000	21700000	46600000	17200000	10900000	14300000	23300000	23100000	35200000	17300000	40000000
IPI:IPI00030363.1_Tax_Id=9606 Gene_Symbol=ACAT1 Acetyl-CoA acetyltransferase, mitochondrial_IHMGSC[160.0307]AENTAK__ACAT1	2200878	7819328	4.33637e+06	6.90582e+06	4787867	2.90901e+06	5799650	4096926	664402	3.3373e+06	6090165	5.60759e+06	256056	7614086	1.35691e+06	5.06864e+06	6.94268e+06	6.55064e+06	7732908	19700000	4.74725e+06	3.00139e+06	4502185	2807199	6.0744e+06	2.18347e+06	14100000
IPI:IPI00030363.1_Tax_Id=9606 Gene_Symbol=ACAT1 Acetyl-CoA acetyltransferase, mitochondrial_MLEIDPQK__ACAT1	7.65917e+06	45000000	28000000	36700000	16200000	23600000	23800000	15700000	3597069	18300000	19800000	32700000	38700000	32400000	10400000	31700000	39500000	23100000	42100000	8634734	7453959	14400000	25400000	23100000	36100000	17800000	45100000
IPI:IPI00291419.6_Tax_Id=9606 Gene_Symbol=ACAT2 cDNA FLJ53975, highly similar to Acetyl-CoA acetyltransferase, cytosolic_IVSWSQVGVEPSIMGIGPIPAIK__ACAT2	3.86297e+06	24200000	13300000	8.25752e+06	3.99899e+06	15900000	13000000	12000000	2973879	15500000	5855763	19000000	14100000	19000000	1.77106e+06	24400000	19200000	11800000	12300000	12000000	1.10224e+06	4.61372e+06	15700000	4803558	17400000	445875	10700000
IPI:IPI00291419.6_Tax_Id=9606 Gene_Symbol=ACAT2 cDNA FLJ53975, highly similar to Acetyl-CoA acetyltransferase, cytosolic_EIVPVLVSTR__ACAT2	6.58712e+06	32100000	22300000	8.15943e+06	9826397	17800000	17800000	16700000	5.09246e+06	21100000	21500000	24300000	25600000	25200000	2378340	34900000	17900000	15800000	26700000	15300000	4.27112e+06	15300000	23600000	12200000	33900000	2.4521e+06	16100000
IPI:IPI00291419.6_Tax_Id=9606 Gene_Symbol=ACAT2 cDNA FLJ53975, highly similar to Acetyl-CoA acetyltransferase, cytosolic_ATVAPEDVSEVIFGHVLAAGC[160.0307]GQNPVR__ACAT2	1.91505e+06	25000000	8448853	5611307	8588467	8153750	10400000	4.39236e+06	2.0518e+06	8.15913e+06	10800000	6355598	13300000	12300000	679990	17400000	13300000	7138481	18100000	4614033	1174473	3222021	9897102	4.43672e+06	13300000	650545	7459635
IPI:IPI00291419.6_Tax_Id=9606 Gene_Symbol=ACAT2 cDNA FLJ53975, highly similar to Acetyl-CoA acetyltransferase, cytosolic_ILVTLLHTLER__ACAT2	5823430	29800000	18100000	11700000	2.6807e+06	23000000	15900000	14000000	5.05778e+06	16500000	5.95561e+06	24800000	27600000	28100000	1.86199e+06	34700000	22500000	7.22597e+06	7861019	13300000	2.07625e+06	5545645	21700000	5940138	14500000	2.46102e+06	15300000
IPI:IPI00291419.6_Tax_Id=9606 Gene_Symbol=ACAT2 cDNA FLJ53975, highly similar to Acetyl-CoA acetyltransferase, cytosolic_RATVAPEDVSEVIFGHVLAAGC[160.0307]GQNPVR__ACAT2	550042	5.70683e+06	3.28952e+06	2.31318e+06	537823	3.05366e+06	2913080	3134160	899770	3.22502e+06	396383	6395969	4684003	5.47323e+06	684014	4.23851e+06	3.2736e+06	1.18791e+06	619450	3.55868e+06	339251	518286	3260317	1.72791e+06	3303978	160373	1.30721e+06
IPI:IPI00394838.3_Tax_Id=9606 Gene_Symbol=ACLY ATP-citrate synthase_AFDSGIIPMEFVNK__ACLY	6.18287e+06	15100000	8588590	13500000	13700000	5310678	13500000	7138718	6743585	7.36836e+06	11200000	16200000	7.43154e+06	11700000	8677925	7461276	16200000	11300000	13500000	6833843	7709962	2.7347e+06	14000000	11600000	10100000	4.13219e+06	9450254
IPI:IPI00394838.3_Tax_Id=9606 Gene_Symbol=ACLY ATP-citrate synthase_FIC[160.0307]TTSAIQNR__ACLY	7.03587e+06	15500000	6.19866e+06	15300000	20700000	6.04671e+06	15300000	5272181	3.64967e+06	4.44808e+06	26000000	11400000	12400000	14400000	9706834	8486263	18000000	8999898	27200000	7517914	5.57461e+06	4850198	14300000	11300000	10800000	4395259	13000000
IPI:IPI00394838.3_Tax_Id=9606 Gene_Symbol=ACLY ATP-citrate synthase_TIAIIAEGIPEALTR__ACLY	6.03068e+06	15000000	10600000	14800000	12900000	6313248	15200000	7902333	5.82216e+06	8651655	8414236	12700000	8.21133e+06	17700000	9171148	11800000	16800000	12000000	11100000	7306266	3.36457e+06	4731139	15400000	12800000	11300000	3075719	10700000
IPI:IPI00394838.3_Tax_Id=9606 Gene_Symbol=ACLY ATP-citrate synthase_LGLVGVNLTLDGVK__ACLY	4.29047e+06	10800000	8.04211e+06	13500000	5432154	4.62091e+06	14500000	6874499	5391563	7.94732e+06	5.21499e+06	13600000	7.57254e+06	13800000	8.18847e+06	8440164	17600000	6.71203e+06	7415087	6716808	2.97279e+06	2568076	15500000	10400000	6741449	2.9397e+06	6656968
IPI:IPI00394838.3_Tax_Id=9606 Gene_Symbol=ACLY ATP-citrate synthase_IGNTGGMLDNILASK__ACLY	7032128	15000000	12400000	14800000	17500000	7428309	19700000	7.1413e+06	6.04684e+06	8727981	18700000	20800000	10500000	21200000	10900000	13600000	22500000	11900000	20100000	5899294	6.89079e+06	6.33014e+06	19200000	14300000	12300000	4311248	18300000
IPI:IPI00394838.3_Tax_Id=9606 Gene_Symbol=ACLY ATP-citrate synthase_GQELIYAGMPITEVFK__ACLY	3.4093e+06	938483	4746864	8568817	6131538	2419825	8442950	505259	2.77486e+06	3.92283e+06	4837602	9003359	1.46227e+06	7956225	3621276	5288852	8255793	608459	4.99942e+06	205175	2.0319e+06	2217437	7.261e+06	6029945	109351	1.82906e+06	622122
IPI:IPI00394838.3_Tax_Id=9606 Gene_Symbol=ACLY ATP-citrate synthase_DGVYVLDLAAK__ACLY	5.54569e+06	9652862	8049960	8856648	11900000	5435848	9729520	6506094	3.0628e+06	5549615	13600000	10500000	4.80245e+06	10900000	7970566	8.05194e+06	10900000	8817155	10600000	3.94598e+06	3813970	3.19516e+06	8843410	8767548	6.39581e+06	5.13783e+06	6.27388e+06
IPI:IPI00394838.3_Tax_Id=9606 Gene_Symbol=ACLY ATP-citrate synthase_DLVSSLTSGLLTIGDR__ACLY	6.73264e+06	12900000	10100000	14600000	14000000	7.11453e+06	18100000	8291932	4505287	7883065	5.84262e+06	13500000	6380399	15100000	11400000	10700000	18900000	13000000	7307842	6591914	4.05165e+06	3817764	14600000	11900000	10600000	4.79951e+06	10100000
IPI:IPI00394838.3_Tax_Id=9606 Gene_Symbol=ACLY ATP-citrate synthase_FGGALDAAAK__ACLY	6277805	754362	5.10934e+06	9626386	9803070	2.98688e+06	10400000	5.70786e+06	4206498	3.81895e+06	13800000	9601384	5.8074e+06	9491360	7.99619e+06	5892412	9842684	8000185	10800000	4.12817e+06	2.9571e+06	2.56888e+06	8962226	6238782	7.0751e+06	4.02609e+06	7958777
IPI:IPI00394838.3_Tax_Id=9606 Gene_Symbol=ACLY ATP-citrate synthase_QHFPATPLLDYALEVEK__ACLY	8186260	21000000	10600000	18600000	16300000	8.05925e+06	16500000	8043570	8119554	8212310	8.2927e+06	20500000	11500000	20700000	13300000	13400000	19800000	12000000	12200000	6407502	4977637	3794452	16300000	11700000	12000000	4198012	14900000
IPI:IPI00008485.1_Tax_Id=9606 Gene_Symbol=ACO1 Cytoplasmic aconitate hydratase_YQQAGLPLIVLAGK__ACO1	7561147	27100000	8274512	11200000	4.78275e+06	16000000	13700000	4.34494e+06	1.19101e+06	6.22385e+06	21400000	7665454	23300000	11500000	3.39371e+06	8515687	15000000	20200000	10800000	5.77454e+06	9069113	2.33851e+06	25600000	4797094	16300000	891436	13400000
IPI:IPI00008485.1_Tax_Id=9606 Gene_Symbol=ACO1 Cytoplasmic aconitate hydratase_GPFLLGIK__ACO1	6911321	18800000	9668948	9846220	4.87809e+06	17400000	15900000	5.09232e+06	2.01304e+06	6.49417e+06	17000000	7.2004e+06	20700000	11800000	3304728	8632958	15800000	16700000	10700000	5.83616e+06	9296586	3337054	26700000	6.09404e+06	18200000	1.88045e+06	11000000
IPI:IPI00008485.1_Tax_Id=9606 Gene_Symbol=ACO1 Cytoplasmic aconitate hydratase_IETVNESWNALATPSDK__ACO1	4684366	16900000	5.34083e+06	4.44686e+06	4573347	10500000	8980605	3194315	1.24757e+06	3729832	15700000	4.44543e+06	17000000	9259876	2.33355e+06	5.21985e+06	8768792	16600000	7907315	3.15194e+06	8318000	1.98858e+06	15700000	2325591	12900000	935893	9566997
IPI:IPI00008485.1_Tax_Id=9606 Gene_Symbol=ACO1 Cytoplasmic aconitate hydratase_FVEFFGPGVAQLSIADR__ACO1	5.35084e+06	17900000	7.42699e+06	7953318	3636051	14100000	8670712	3.86929e+06	1.16899e+06	5315113	7463041	7091728	18700000	9635319	3.20916e+06	7651224	9021621	13100000	5180180	4.76253e+06	6.27011e+06	1.78944e+06	17400000	2.50178e+06	13900000	994819	9796302
IPI:IPI00008485.1_Tax_Id=9606 Gene_Symbol=ACO1 Cytoplasmic aconitate hydratase_VILQDFTGVPAVVDFAAMR__ACO1	3211707	10300000	4768897	6129200	2.75478e+06	11100000	8401281	2.1992e+06	1696842	4.47871e+06	4.4158e+06	2.85339e+06	11700000	7271840	5.66157e+06	4.30511e+06	8744103	11200000	2125966	3258596	4863569	667825	14100000	2.66173e+06	12300000	569712	4232501
IPI:IPI00790739.1_Tax_Id=9606 Gene_Symbol=ACO2 Aconitase 2, mitochondrial_SQFTITPGSEQIR__ACO2	33300000	119000000	141000000	182000000	59800000	69000000	80800000	127000000	14800000	78900000	49300000	232000000	130000000	196000000	22500000	181000000	41500000	105000000	141000000	16400000	17000000	67300000	106000000	65000000	77000000	23700000	117000000
IPI:IPI00790739.1_Tax_Id=9606 Gene_Symbol=ACO2 Aconitase 2, mitochondrial_IVYGHLDDPASQEIER__ACO2	58600000	247000000	267000000	360000000	96300000	154000000	148000000	220000000	26100000	155000000	87500000	447000000	264000000	364000000	42200000	310000000	81000000	210000000	206000000	28200000	34000000	135000000	179000000	124000000	155000000	39700000	241000000
IPI:IPI00790739.1_Tax_Id=9606 Gene_Symbol=ACO2 Aconitase 2, mitochondrial_DLEDLQILIK__ACO2	19900000	90900000	105000000	138000000	37300000	57000000	64800000	87400000	15100000	50000000	35100000	189000000	103000000	151000000	15900000	135000000	41600000	51300000	66600000	15400000	14700000	31700000	73300000	54600000	52200000	13800000	49800000
IPI:IPI00790739.1_Tax_Id=9606 Gene_Symbol=ACO2 Aconitase 2, mitochondrial_LTGSLSGWSSPK__ACO2	22400000	77900000	45800000	113000000	29300000	44500000	51300000	67200000	7444923	39300000	38700000	150000000	77700000	114000000	19000000	109000000	31300000	72000000	76000000	13300000	12900000	46600000	61100000	37400000	51700000	14500000	77900000
IPI:IPI00790739.1_Tax_Id=9606 Gene_Symbol=ACO2 Aconitase 2, mitochondrial_QGLLPLTFADPADYNK__ACO2	16300000	98600000	103000000	140000000	38400000	64700000	68200000	80800000	10400000	47700000	30600000	194000000	98300000	150000000	15000000	139000000	36600000	55700000	88200000	14600000	10400000	30300000	72000000	58700000	58400000	9342800	69500000
IPI:IPI00790739.1_Tax_Id=9606 Gene_Symbol=ACO2 Aconitase 2, mitochondrial_WVVIGDENYGEGSSR__ACO2	10900000	58700000	72100000	98500000	21600000	36800000	37400000	68100000	6865921	46800000	28100000	168000000	75700000	98700000	12600000	97000000	20800000	50600000	50900000	15100000	8883407	38900000	44000000	25400000	41100000	9396796	72500000
IPI:IPI00790739.1_Tax_Id=9606 Gene_Symbol=ACO2 Aconitase 2, mitochondrial_DINQEVYNFLATAGAK__ACO2	18000000	85000000	98500000	137000000	32700000	60100000	54000000	71800000	9245356	48000000	17200000	171000000	87800000	140000000	14400000	124000000	35100000	50000000	50900000	15000000	11300000	26000000	59700000	52800000	56400000	10600000	61200000
IPI:IPI00790739.1_Tax_Id=9606 Gene_Symbol=ACO2 Aconitase 2, mitochondrial_LTIQGLK__ACO2	21900000	59900000	95400000	83600000	34900000	39300000	58600000	69500000	9344275	45000000	37700000	128000000	78200000	115000000	18000000	121000000	32100000	58600000	82800000	11300000	12000000	43100000	69900000	27200000	54200000	12800000	73100000
IPI:IPI00790739.1_Tax_Id=9606 Gene_Symbol=ACO2 Aconitase 2, mitochondrial_VGLIGSC[160.0307]TNSSYEDMGR__ACO2	19600000	82700000	71900000	107000000	40700000	39800000	43600000	64100000	7730614	46500000	28700000	170000000	76600000	97300000	14000000	94000000	23800000	77100000	70800000	9351211	13500000	57200000	64500000	41400000	50800000	14000000	96900000
IPI:IPI00790739.1_Tax_Id=9606 Gene_Symbol=ACO2 Aconitase 2, mitochondrial_FNPETDYLTGTDGK__ACO2	27600000	103000000	125000000	153000000	44900000	68400000	73400000	109000000	10400000	68300000	41500000	223000000	114000000	160000000	23400000	151000000	40500000	104000000	82700000	18900000	20000000	67300000	95000000	70200000	72100000	20100000	105000000
IPI:IPI00790739.1_Tax_Id=9606 Gene_Symbol=ACO2 Aconitase 2, mitochondrial_LEAPDADELPK__ACO2	1.61029e+06	14400000	7885257	16400000	15100000	3.92389e+06	7691812	4.2818e+06	3422500	3666428	11400000	14100000	8047173	13500000	925385	16300000	4526733	7.93759e+06	38800000	337384	394965	4408395	8333457	11700000	11300000	940930	8.16784e+06
IPI:IPI00790739.1_Tax_Id=9606 Gene_Symbol=ACO2 Aconitase 2, mitochondrial_LQLLEPFDK__ACO2	27300000	114000000	147000000	172000000	45800000	88400000	83100000	107000000	20400000	71400000	49800000	239000000	134000000	195000000	28100000	192000000	47200000	75300000	107000000	24100000	22000000	48800000	106000000	90200000	88600000	16100000	111000000
IPI:IPI00790739.1_Tax_Id=9606 Gene_Symbol=ACO2 Aconitase 2, mitochondrial_EGWPLDIR__ACO2	13900000	76200000	83900000	108000000	28800000	47700000	54200000	60500000	9822573	43200000	36700000	144000000	76100000	114000000	16700000	112000000	31900000	47900000	62900000	16900000	12800000	30800000	62200000	48300000	51100000	13800000	60400000
IPI:IPI00790739.1_Tax_Id=9606 Gene_Symbol=ACO2 Aconitase 2, mitochondrial_EDIANLADEFK__ACO2	22000000	58700000	36500000	64000000	40700000	27600000	40400000	15700000	7541604	17400000	43100000	39300000	37200000	47000000	25500000	58500000	30300000	22100000	57300000	20400000	22800000	16400000	47500000	35300000	42800000	13500000	38300000
IPI:IPI00790739.1_Tax_Id=9606 Gene_Symbol=ACO2 Aconitase 2, mitochondrial_DLGGIVLANAC[160.0307]GPC[160.0307]IGQWDR__ACO2	20400000	61000000	49300000	91900000	24000000	30700000	41300000	27000000	9905579	28400000	16800000	104000000	61300000	79500000	13200000	78600000	25200000	35100000	51100000	12800000	16200000	19200000	46900000	33600000	38500000	6.77103e+06	57300000
IPI:IPI00790739.1_Tax_Id=9606 Gene_Symbol=ACO2 Aconitase 2, mitochondrial_NAVTQEFGPVPDTAR__ACO2	15400000	60100000	60600000	92600000	26900000	35400000	36600000	65500000	6.32286e+06	30200000	32800000	150000000	70700000	100000000	11100000	86500000	26500000	70800000	57100000	10800000	11300000	29600000	54300000	32700000	34900000	9918828	65200000
IPI:IPI00790739.1_Tax_Id=9606 Gene_Symbol=ACO2 Aconitase 2, mitochondrial_VAGILTVK__ACO2	19300000	57100000	80400000	86100000	29600000	39300000	58600000	52000000	6.02651e+06	33600000	32900000	117000000	68600000	108000000	13700000	102000000	29600000	52300000	66900000	9004569	9940049	36700000	59000000	32100000	51700000	9051657	72600000
IPI:IPI00790739.1_Tax_Id=9606 Gene_Symbol=ACO2 Aconitase 2, mitochondrial_VAMQDATAQMAMLQFISSGLSK__ACO2	14300000	71800000	64900000	114000000	17200000	48900000	44200000	55200000	5698490	35200000	11900000	152000000	78600000	108000000	10200000	83700000	26300000	53200000	36300000	15100000	9125501	20700000	54000000	41200000	41500000	5.49286e+06	59800000
IPI:IPI00790739.1_Tax_Id=9606 Gene_Symbol=ACO2 Aconitase 2, mitochondrial_TGREDIANLADEFK__ACO2	19100000	73500000	83000000	131000000	11700000	52500000	49800000	104000000	8.17345e+06	47100000	13900000	233000000	103000000	159000000	13300000	117000000	26400000	72300000	27200000	17200000	13100000	26000000	62800000	34400000	41800000	9404860	88600000
IPI:IPI00790739.1_Tax_Id=9606 Gene_Symbol=ACO2 Aconitase 2, mitochondrial_DSSGQHVDVSPTSQR__ACO2	23200000	90900000	69800000	114000000	37200000	37500000	65100000	88200000	7353062	43500000	63000000	132000000	110000000	144000000	12500000	96200000	34500000	88700000	102000000	12900000	17600000	39900000	80500000	32600000	41600000	17400000	104000000
IPI:IPI00790739.1_Tax_Id=9606 Gene_Symbol=ACO2 Aconitase 2, mitochondrial_NTIVTSYNR__ACO2	13900000	52200000	52600000	81900000	22700000	31000000	37600000	53300000	5.19724e+06	25600000	30700000	100000000	64600000	84200000	10200000	82500000	18100000	38800000	60600000	10100000	11300000	24300000	41100000	34400000	30700000	7.71498e+06	52100000
IPI:IPI00790739.1_Tax_Id=9606 Gene_Symbol=ACO2 Aconitase 2, mitochondrial_C[160.0307]TTDHISAAGPWLK__ACO2	27600000	136000000	104000000	160000000	59200000	59200000	73000000	88700000	12500000	58800000	53100000	201000000	138000000	151000000	20600000	130000000	37100000	79600000	122000000	20100000	18500000	58800000	80900000	52700000	80100000	15800000	119000000
IPI:IPI00790739.1_Tax_Id=9606 Gene_Symbol=ACO2 Aconitase 2, mitochondrial_GEFDPGQDTYQHPPK__ACO2	2.10976e+06	12000000	13300000	16400000	5252219	5375650	6822479	12400000	1.48449e+06	5088780	2708112	22000000	13000000	16100000	1.90542e+06	17900000	3.81463e+06	2.98374e+06	10900000	2.3641e+06	3.41445e+06	2.39911e+06	9709393	6594317	6742980	1.31065e+06	5065665
IPI:IPI00790739.1_Tax_Id=9606 Gene_Symbol=ACO2 Aconitase 2, mitochondrial_GHLDNISNNLLIGAINIENGK__ACO2	574163	3.40359e+06	995567	4.14443e+06	2.13316e+06	1.72025e+06	397345	2.15401e+06	224570	952074	714613	6.53328e+06	3.30121e+06	5364207	321288	2138810	904696	1494807	3.46849e+06	740346	788131	0	1.06884e+06	1.02555e+06	1.92672e+06	202039	2.87303e+06
IPI:IPI00790739.1_Tax_Id=9606 Gene_Symbol=ACO2 Aconitase 2, mitochondrial_LNRPLTLSEK__ACO2	1.89932e+06	6.0608e+06	13700000	11600000	9184146	4.56165e+06	9306689	8833305	1.17264e+06	6550042	9625587	15600000	9011104	13500000	999794	18700000	5.36046e+06	4362013	21200000	1.81836e+06	1.84626e+06	907760	12000000	6706682	6.60208e+06	3.29766e+06	4.6962e+06
IPI:IPI00790739.1_Tax_Id=9606 Gene_Symbol=ACO2 Aconitase 2, mitochondrial_VAVPSTIHC[160.0307]DHLIEAQVGGEK__ACO2	10700000	72300000	65200000	91600000	17400000	35500000	26900000	65500000	7.35638e+06	43900000	10200000	165000000	74600000	88800000	11500000	71400000	16300000	28900000	46900000	8722623	8.30432e+06	27900000	43100000	27300000	42100000	9181444	45500000
IPI:IPI00790739.1_Tax_Id=9606 Gene_Symbol=ACO2 Aconitase 2, mitochondrial_HPNGTQETILLNHTFNETQIEWFR__ACO2	4071626	20100000	10100000	28400000	19300000	6.8699e+06	6979682	11400000	4336812	6722074	11300000	39400000	19800000	27800000	1231566	14800000	4.52584e+06	9311559	41500000	3179446	6143599	592521	6551970	7.24043e+06	5.81083e+06	1296797	15700000
IPI:IPI00333838.1_Tax_Id=9606 Gene_Symbol=- Putative uncharacterized protein_AATLILEPAGR__ACOT1	1.92068e+06	2.8279e+06	5.18378e+06	11300000	2.85268e+06	5361690	4.36831e+06	1.20177e+06	577962	4412356	5946680	4543713	9819860	6.22806e+06	1.84433e+06	7921974	6.01302e+06	7.92069e+06	9137469	3.13812e+06	2.00606e+06	9770772	6597423	1.7274e+06	3.08467e+06	2.04294e+06	13300000
IPI:IPI00333838.1_Tax_Id=9606 Gene_Symbol=- Putative uncharacterized protein_GLAPEQPVTLR__ACOT1	3.00609e+06	4612511	8106999	10700000	3.41416e+06	7332490	9196519	2.09073e+06	391226	6.87323e+06	8948529	11100000	13200000	9334015	2605631	15700000	6817775	9110880	14900000	3.74409e+06	2556098	28200000	12000000	1.70461e+06	3.70323e+06	1.93116e+06	18200000
IPI:IPI00333838.1_Tax_Id=9606 Gene_Symbol=- Putative uncharacterized protein_GTLFLPPEPGPFPGIVDMFGTGGGLLEYR__ACOT1	1.62253e+06	1996340	2522137	3.65175e+06	354574	3.09349e+06	4779048	548345	826662	2.03191e+06	861079	3.41135e+06	4709317	3.27879e+06	1.78635e+06	4.89526e+06	3.31647e+06	2.57604e+06	764530	2628381	1.07635e+06	5972182	4.08524e+06	1.05906e+06	1.86887e+06	784759	6842666
IPI:IPI00333838.1_Tax_Id=9606 Gene_Symbol=- Putative uncharacterized protein_AESTFLFLVGQDDHNWK__ACOT1	2535938	9320268	6.27643e+06	10900000	3.99626e+06	6.75106e+06	8804989	2604401	1.92648e+06	7931379	12000000	10400000	17200000	5915163	2.83278e+06	10700000	5984070	6076475	6407000	7889006	2.95945e+06	9496452	9930704	4.09573e+06	6.36784e+06	2092142	16800000
IPI:IPI00333838.1_Tax_Id=9606 Gene_Symbol=- Putative uncharacterized protein_SEFYANEAC[160.0307]K__ACOT1	308657	1.84356e+06	862032	2156201	1.07445e+06	1.41696e+06	2.95986e+06	273721	244404	919942	4329739	2.07809e+06	3287136	1.08895e+06	602355	2.72396e+06	1.94196e+06	1.84875e+06	2.41637e+06	965806	758054	3830751	2.48297e+06	1.16004e+06	1058768	770023	4.45786e+06
IPI:IPI00020530.1_Tax_Id=9606 Gene_Symbol=ACOT13 acyl-coenzyme A thioesterase 13 isoform 2_TLAFTSVDLTNK__ACOT13	7667718	22200000	31600000	19400000	8.24005e+06	17900000	22300000	22800000	17600000	17800000	23100000	33600000	8250190	23700000	5.57132e+06	20200000	29500000	15600000	32300000	4439473	15400000	11700000	21500000	41700000	23300000	17500000	22100000
IPI:IPI00020530.1_Tax_Id=9606 Gene_Symbol=ACOT13 acyl-coenzyme A thioesterase 13 isoform 2_ITLVSAAPGK__ACOT13	7.18672e+06	34500000	38500000	28300000	14900000	19000000	23600000	27200000	1.88992e+06	22000000	21800000	53300000	20200000	43200000	9392288	36800000	24400000	17500000	36900000	5956142	6191961	12000000	27900000	37300000	28600000	7.68603e+06	23000000
IPI:IPI00010415.2_Tax_Id=9606 Gene_Symbol=ACOT7 Isoform 1 of Cytosolic acyl coenzyme A thioester hydrolase_IMRPDDANVAGNVHGGTILK__ACOT7	919474	1.29748e+06	11300000	3.11744e+06	1.98898e+06	3.7465e+06	3935709	11800000	1.35188e+06	6862410	2555939	22400000	3.81119e+06	16400000	1725346	14600000	572499	9854062	5945420	301703	515095	3.46088e+06	5.20325e+06	3.11021e+06	1.31331e+06	107540	1.86678e+06
IPI:IPI00010415.2_Tax_Id=9606 Gene_Symbol=ACOT7 Isoform 1 of Cytosolic acyl coenzyme A thioester hydrolase_ATLWYVPLSLK__ACOT7	2.88307e+06	3970140	25700000	8656820	3866446	9965852	8503608	28200000	6645327	16300000	3.61913e+06	60800000	9167089	45000000	4653044	44400000	3.00951e+06	15600000	8004943	2.12168e+06	855546	6101383	10500000	5.79336e+06	3.82675e+06	331770	5648872
IPI:IPI00010415.2_Tax_Id=9606 Gene_Symbol=ACOT7 Isoform 1 of Cytosolic acyl coenzyme A thioester hydrolase_SLPVPQLVPETEDEK__ACOT7	7636769	10200000	69200000	19100000	10900000	26800000	31700000	67100000	15100000	37200000	17500000	96800000	24000000	92300000	10200000	109000000	9343894	43600000	28600000	3.60769e+06	3.38062e+06	24800000	30800000	24200000	12900000	3.5219e+06	15500000
IPI:IPI00010415.2_Tax_Id=9606 Gene_Symbol=ACOT7 Isoform 1 of Cytosolic acyl coenzyme A thioester hydrolase_LMDEVAGIVAAR__ACOT7	5.00234e+06	6929829	40800000	9254450	7.92533e+06	12600000	19100000	43600000	9174345	28100000	10500000	83300000	19600000	72300000	7635026	71000000	4349513	35500000	19300000	2748816	2.10277e+06	14200000	17900000	9642575	5728036	1330699	9031134
IPI:IPI00646015.1_Tax_Id=9606 Gene_Symbol=ACOT9 Isoform 1 of Acyl-coenzyme A thioesterase 9, mitochondrial_MSPLSIVTALVDK__ACOT9	3.69143e+06	12400000	11700000	4823715	3.93716e+06	7.96656e+06	11100000	6774005	1.3479e+06	6260799	4544437	14000000	8537910	12900000	5887304	13600000	11200000	7.67187e+06	4.81647e+06	6616384	7102431	3.23186e+06	9822438	6.56101e+06	8872052	2714774	7998942
IPI:IPI00646015.1_Tax_Id=9606 Gene_Symbol=ACOT9 Isoform 1 of Acyl-coenzyme A thioesterase 9, mitochondrial_ILEDLDSLGVLIC[160.0307]YMHNK__ACOT9	2.41859e+06	12600000	8461750	4.76277e+06	1.41687e+06	6481257	9500175	4.94412e+06	732751	5581909	2.98043e+06	13900000	8918637	9174678	4611065	9943774	10200000	5.48859e+06	3391818	6.51257e+06	4.1723e+06	2.51557e+06	9395177	5648174	8586486	1.83777e+06	9880658
IPI:IPI00646015.1_Tax_Id=9606 Gene_Symbol=ACOT9 Isoform 1 of Acyl-coenzyme A thioesterase 9, mitochondrial_IFGGFLMR__ACOT9	1.25192e+06	5727423	5020713	3.71549e+06	944893	3.35693e+06	4417814	2380214	881276	7.87154e+06	1974087	10100000	5077922	5777415	2.57533e+06	5.23963e+06	5.54541e+06	2.5315e+06	789979	2.03933e+06	2.42192e+06	1.68301e+06	4.18323e+06	3.80699e+06	3.13629e+06	894699	10800000
IPI:IPI00646015.1_Tax_Id=9606 Gene_Symbol=ACOT9 Isoform 1 of Acyl-coenzyme A thioesterase 9, mitochondrial_GPAFVNPLIPESPEEEELFR__ACOT9	1167907	10400000	4.08593e+06	2.68226e+06	1.69056e+06	2790183	5303079	2.62915e+06	975042	2.01737e+06	2851499	6.07788e+06	5.19971e+06	4.57295e+06	2616815	5714393	6234760	4128316	1.90212e+06	2.8368e+06	3.46985e+06	1.14866e+06	4016474	2.79593e+06	5.28566e+06	1748485	6210671
IPI:IPI00477729.2_Tax_Id=9606 Gene_Symbol=ACOX1 Isoform 2 of Peroxisomal acyl-coenzyme A oxidase 1_INEGIGQGDLSELPELHALTAGLK__ACOX1	5684454	13800000	5.83753e+06	20900000	7.88417e+06	10300000	8278597	2.71051e+06	1.53964e+06	4.79169e+06	17200000	6245993	24300000	9031485	5584337	8728765	35900000	4330158	10200000	4317133	472254	6053942	18200000	6.3771e+06	8439081	3419823	12100000
IPI:IPI00477729.2_Tax_Id=9606 Gene_Symbol=ACOX1 Isoform 2 of Peroxisomal acyl-coenzyme A oxidase 1_TSNHAIVLAQLITK__ACOX1	5062582	6541051	3.01583e+06	12000000	4.54478e+06	3435267	4816069	1.40563e+06	3677993	2818722	9217048	3.06969e+06	11600000	3.95e+06	4.18541e+06	4713858	23400000	3.21107e+06	5.27576e+06	3.59039e+06	3.15213e+06	4.37679e+06	9727498	3.86328e+06	5376623	7.41197e+06	6.1747e+06
IPI:IPI00477729.2_Tax_Id=9606 Gene_Symbol=ACOX1 Isoform 2 of Peroxisomal acyl-coenzyme A oxidase 1_EIENMILNDPDFQHEDLNFLTR__ACOX1	6079937	11400000	4.60646e+06	21600000	11000000	8.34972e+06	6.82457e+06	2.06835e+06	2147382	5587544	12000000	4.42612e+06	22000000	8639144	8.34912e+06	8243742	35300000	3.76248e+06	9934130	5401113	2379731	7.50956e+06	17200000	5.31421e+06	8100325	3320629	12200000
IPI:IPI00477729.2_Tax_Id=9606 Gene_Symbol=ACOX1 Isoform 2 of Peroxisomal acyl-coenzyme A oxidase 1_ELLTLIR__ACOX1	3.37102e+06	7645545	2.96331e+06	12500000	6652982	4330989	4.99783e+06	1.24028e+06	823127	3495693	18600000	1.81099e+06	11600000	3.45342e+06	4970219	4904466	23200000	2.1395e+06	9452792	3001272	969240	6.58327e+06	10800000	3.30502e+06	5107660	4674149	7605977
IPI:IPI00477729.2_Tax_Id=9606 Gene_Symbol=ACOX1 Isoform 2 of Peroxisomal acyl-coenzyme A oxidase 1_C[160.0307]YGLHAFIVPIR__ACOX1	1.93005e+06	3.66988e+06	2.18787e+06	8258442	2.42166e+06	3703953	3303057	1354778	372167	2.02739e+06	8014461	1.98835e+06	8786014	2.95577e+06	3.53614e+06	3116802	13100000	1757696	3.15304e+06	2.75394e+06	286926	2460816	7182879	1.51866e+06	2.60802e+06	1.46542e+06	4839590
IPI:IPI00219861.3_Tax_Id=9606 Gene_Symbol=ACP1 Isoform 1 of Low molecular weight phosphotyrosine protein phosphatase_SVLFVC[160.0307]LGNIC[160.0307]R__ACP1	1.05463e+06	7.00638e+06	2.27985e+06	2953471	909184	2.55774e+06	5323014	3.18475e+06	3.41418e+06	3.7437e+06	3.48285e+06	3.80517e+06	3.89747e+06	3008266	3.18237e+06	4.80038e+06	6194379	2.58295e+06	2.09279e+06	3.38388e+06	1223788	1.15537e+06	4.93692e+06	7.00851e+06	6022486	1.05349e+06	4.82675e+06
IPI:IPI00219861.3_Tax_Id=9606 Gene_Symbol=ACP1 Isoform 1 of Low molecular weight phosphotyrosine protein phosphatase_IELLGSYDPQK__ACP1	5518477	2.831e+06	11700000	12200000	10500000	7.82322e+06	14300000	11000000	6.83596e+06	12900000	24400000	24500000	16000000	13400000	6.24511e+06	17800000	13100000	13000000	18100000	9675602	7688029	9423917	13600000	22900000	19300000	5.57702e+06	18200000
IPI:IPI00550128.6_Tax_Id=9606 Gene_Symbol=ACSBG1 Long-chain-fatty-acid--CoA ligase ACSBG1_LADYLVLAK__ACSBG1	416638	1.55117e+06	3.95284e+06	5436215	774549	4.39485e+06	710594	1.58241e+06	352896	4.02568e+06	2.01394e+06	5.67952e+06	2657905	4.14953e+06	237027	3581707	15400000	2212971	2.00838e+06	1.06762e+06	224053	6.25212e+06	2315918	1.31262e+06	1.34337e+06	288841	6700036
IPI:IPI00012728.1_Tax_Id=9606 Gene_Symbol=ACSL1 Isoform 1 of Long-chain-fatty-acid--CoA ligase 1_VLQPTVFPVVPR__ACSL1	6511437	5515195	2.81265e+06	4419923	4.52454e+06	2044832	6965020	1.77872e+06	6895738	3258033	1.54443e+06	3288203	1.12e+06	3.99694e+06	14800000	4093390	8536778	2.99094e+06	3.00335e+06	5593238	8077330	1528554	4933135	4246271	6914209	2372444	6633677
IPI:IPI00031397.3_Tax_Id=9606 Gene_Symbol=ACSL3 Long-chain-fatty-acid--CoA ligase 3_LSPEPWTPETGLVTDAFK__ACSL3	2.08586e+06	9563853	7.91852e+06	6044730	8670060	7.93234e+06	12900000	4426583	2.89172e+06	6.99098e+06	25400000	8.1164e+06	7.89723e+06	9372995	9285237	11100000	25500000	8.00217e+06	5.81278e+06	10700000	2710270	16100000	12700000	5732467	9165242	2.36146e+06	16500000
IPI:IPI00031397.3_Tax_Id=9606 Gene_Symbol=ACSL3 Long-chain-fatty-acid--CoA ligase 3_VLSEAAISASLEK__ACSL3	2030326	8.04134e+06	3.80083e+06	3094417	3644903	3.12119e+06	4.53404e+06	4431014	905620	6362757	11900000	8493306	4.68015e+06	4433117	3.5663e+06	2.81595e+06	8025901	5783751	2547216	2721195	1.48727e+06	8319745	5743442	2.30017e+06	4.72666e+06	1.63657e+06	6845961
IPI:IPI00031397.3_Tax_Id=9606 Gene_Symbol=ACSL3 Long-chain-fatty-acid--CoA ligase 3_WLC[160.0307]TGDIGEFEPDGC[160.0307]LK__ACSL3	644452	5.19849e+06	6.74993e+06	2.00206e+06	4825917	4.06529e+06	7802360	3.94844e+06	485531	3159850	20200000	10800000	6387082	7496338	4511564	8.03074e+06	13700000	3419282	2.85641e+06	5.71598e+06	800449	10600000	5823903	2666726	4667996	1.504e+06	13000000
IPI:IPI00031397.3_Tax_Id=9606 Gene_Symbol=ACSL3 Long-chain-fatty-acid--CoA ligase 3_VGAPLVC[160.0307]C[160.0307]EIK__ACSL3	13500000	16600000	7133836	15200000	12800000	8406600	13000000	3.29285e+06	9883412	6.2972e+06	44800000	5.57339e+06	9199351	8251155	18700000	6719972	23800000	7.70321e+06	10200000	10300000	10100000	22200000	13300000	10500000	17900000	7457441	25100000
IPI:IPI00031397.3_Tax_Id=9606 Gene_Symbol=ACSL3 Long-chain-fatty-acid--CoA ligase 3_IGYSSPQTLADQSSK__ACSL3	3.62096e+06	4.35443e+06	4.45199e+06	7244775	6506845	5930821	8283087	3.33729e+06	1.34128e+06	3473809	31100000	5891365	9696130	4.50945e+06	14300000	5512922	15000000	2.20382e+06	4.3257e+06	8076075	3723515	17500000	8426604	1717014	3.52072e+06	6.16463e+06	16100000
IPI:IPI00031397.3_Tax_Id=9606 Gene_Symbol=ACSL3 Long-chain-fatty-acid--CoA ligase 3_VSEMSSFQR__ACSL3	1.70936e+06	3.4206e+06	2.8081e+06	1.69062e+06	3375333	3.67438e+06	4.45319e+06	1.93053e+06	508445	1773783	21000000	3.32862e+06	5634207	4581206	3.74323e+06	3.72634e+06	10500000	3.79612e+06	3221014	3.85837e+06	1568578	9698330	5.05892e+06	1.37538e+06	3671091	2.09927e+06	9676044
IPI:IPI00031397.3_Tax_Id=9606 Gene_Symbol=ACSL3 Long-chain-fatty-acid--CoA ligase 3_LLLC[160.0307]GGAPLSATTQR__ACSL3	787141	26600000	6.50726e+06	3917441	9105063	5141569	9814551	2581261	980787	4611780	45400000	6.27739e+06	6.06696e+06	6124651	10900000	6.84972e+06	20100000	5.28566e+06	7194018	7.91505e+06	1.57463e+06	30200000	14000000	2.40632e+06	7240160	3.11143e+06	17300000
IPI:IPI00031397.3_Tax_Id=9606 Gene_Symbol=ACSL3 Long-chain-fatty-acid--CoA ligase 3_DIVSLVPR__ACSL3	1433286	6015743	4.3261e+06	2.69605e+06	5.89997e+06	4.20439e+06	6366889	2.51622e+06	831788	3.6499e+06	24800000	4.38356e+06	5.15937e+06	4.03623e+06	7.48835e+06	5410723	14500000	4.04952e+06	4.73216e+06	6282995	1.54354e+06	18400000	8618671	2.06608e+06	7.71826e+06	3437661	13400000
IPI:IPI00031397.3_Tax_Id=9606 Gene_Symbol=ACSL3 Long-chain-fatty-acid--CoA ligase 3_SVNSLDGLASVLYPGC[160.0307]DTLDK__ACSL3	566312	2.13011e+06	1.19245e+06	918546	1169209	1.31732e+06	1.51424e+06	981590	447520	974026	5.56862e+06	1.93484e+06	1.31542e+06	1.8665e+06	1160276	1721353	4189404	1.36286e+06	824161	1.70459e+06	595874	2.3397e+06	1683682	739283	854642	136017	3.18568e+06
IPI:IPI00031397.3_Tax_Id=9606 Gene_Symbol=ACSL3 Long-chain-fatty-acid--CoA ligase 3_NTPLC[160.0307]DSFVFR__ACSL3	2332408	10400000	3254875	1.79501e+06	4.10502e+06	3.3798e+06	4444986	1.01099e+06	6475296	2.20849e+06	25000000	3578293	4.33488e+06	3270795	4.69759e+06	3.5259e+06	15300000	2.18309e+06	3.0933e+06	4761678	1.41014e+06	8326579	5657374	2.57822e+06	3.52405e+06	683239	8037619
IPI:IPI00657883.3_Tax_Id=9606 Gene_Symbol=ACSL6 Isoform 3 of Long-chain-fatty-acid--CoA ligase 6_LIILMDPFEEALK__ACSL6	1.1012e+06	10000000	17400000	2.60166e+06	955060	6682507	2405448	5406008	1.04787e+06	3.59495e+06	434247	22400000	3825001	17700000	255299	16200000	5.20623e+06	3.63374e+06	4926615	1.02204e+06	85377.2	3.3176e+06	2.28325e+06	2.25932e+06	7542692	470790	3.66387e+06
IPI:IPI00216932.4_Tax_Id=9606 Gene_Symbol=ACSS1 Isoform 1 of Acetyl-coenzyme A synthetase 2-like, mitochondrial_IITSEAQELGDTTTLEDPSIIAEILSVYQK__ACSS1	967389	2.7145e+06	5167453	2.20524e+06	644451	7.80624e+06	1.29979e+06	3144088	236258	2.22286e+06	1.98396e+06	6893538	4.05723e+06	6446182	1.00839e+06	3.90698e+06	8301780	5472792	1.17297e+06	1.21566e+06	623623	3.63466e+06	2691310	1.17309e+06	2.01675e+06	809088	7015736
IPI:IPI00002245.4_Tax_Id=9606 Gene_Symbol=ACSS3 Isoform 1 of Acyl-CoA synthetase short-chain family member 3, mitochondrial_IAIIYDSPVTNTK__ACSS3	215792	5.87267e+06	4893808	11700000	5.40004e+06	5302238	9287179	2698638	499149	8595282	12500000	4090882	5914882	3051856	6199296	5.06011e+06	18400000	446822	8357908	3.5544e+06	696975	4978920	11200000	4.77841e+06	5847529	2.01521e+06	11400000
IPI:IPI00021428.1_Tax_Id=9606 Gene_Symbol=ACTA1 Actin, alpha skeletal muscle_VAPEEHPTLLTEAPLNPK__ACTA1	76400000	53900000	55200000	127000000	65600000	23700000	40100000	34900000	11700000	24400000	880000000	20800000	78700000	983000000	90500000	194000000	76000000	58800000	74400000	295000000	707000000	65600000	87000000	24300000	41000000	21700000	65700000
IPI:IPI00021428.1_Tax_Id=9606 Gene_Symbol=ACTA1 Actin, alpha skeletal muscle_IWHHTFYNELR__ACTA1	4.15735e+06	14800000	6576666	7226813	2.45002e+06	3.86585e+06	2.24894e+06	3.67412e+06	2.39183e+06	1.5414e+06	6784017	12100000	6.13776e+06	10000000	247973	9491390	1.77797e+06	7.53942e+06	11100000	985120	1.7325e+06	31700000	4.74718e+06	3.61022e+06	4.66416e+06	673679	15400000
IPI:IPI00021428.1_Tax_Id=9606 Gene_Symbol=ACTA1 Actin, alpha skeletal muscle_YPIEHGIITNWDDM[147.0354]EK__ACTA1	109000000	153000000	198000000	157000000	230000000	115000000	312000000	162000000	81900000	188000000	568000000	174000000	130000000	227000000	473000000	278000000	166000000	143000000	230000000	179000000	328000000	159000000	349000000	167000000	172000000	171000000	202000000
IPI:IPI00021428.1_Tax_Id=9606 Gene_Symbol=ACTA1 Actin, alpha skeletal muscle_SYELPDGQVITIGNER__ACTA1	2820000000	7690000000	4080000000	5330000000	5260000000	4550000000	8460000000	3310000000	2110000000	3970000000	10100000000	4660000000	6540000000	6480000000	3930000000	5950000000	7260000000	3440000000	7450000000	6590000000	7890000000	3220000000	8490000000	5120000000	6310000000	3170000000	8280000000
IPI:IPI00021428.1_Tax_Id=9606 Gene_Symbol=ACTA1 Actin, alpha skeletal muscle_HQGVM[147.0354]VGMGQK__ACTA1	5.79315e+06	8097481	133000000	11200000	12200000	44600000	142000000	40600000	6591232	34200000	17200000	4443577	3.69023e+06	16200000	103000000	80100000	84700000	15000000	18800000	54500000	89100000	20000000	68300000	71100000	115000000	14900000	67200000
IPI:IPI00021428.1_Tax_Id=9606 Gene_Symbol=ACTA1 Actin, alpha skeletal muscle_C[160.0307]PETLFQPSFIGMESAGIHETTYNSIMK__ACTA1	57200000	33100000	16000000	69400000	19400000	35800000	16000000	14000000	63200000	9895728	133000000	8269995	41000000	265000000	82600000	51800000	30100000	14000000	16500000	64500000	222000000	11000000	22400000	28700000	33400000	15900000	18900000
IPI:IPI00021428.1_Tax_Id=9606 Gene_Symbol=ACTA1 Actin, alpha skeletal muscle_EITALAPSTMK__ACTA1	2710000000	6060000000	3110000000	3850000000	4670000000	2780000000	5380000000	2490000000	1270000000	3570000000	5090000000	3890000000	5420000000	4510000000	4800000000	4150000000	4470000000	3960000000	6070000000	4920000000	4910000000	4190000000	6270000000	3270000000	5950000000	2930000000	7100000000
IPI:IPI00021428.1_Tax_Id=9606 Gene_Symbol=ACTA1 Actin, alpha skeletal muscle_AVFPSIVGRPR__ACTA1	26000000	96100000	36200000	154000000	47500000	144000000	58600000	147000000	16300000	32900000	219000000	152000000	193000000	123000000	133000000	52500000	77900000	22300000	124000000	405000000	201000000	101000000	63300000	44800000	39000000	14800000	80700000
IPI:IPI00021428.1_Tax_Id=9606 Gene_Symbol=ACTA1 Actin, alpha skeletal muscle_EITALAPSTM[147.0354]K__ACTA1	103000000	121000000	170000000	122000000	107000000	107000000	306000000	120000000	76100000	96700000	192000000	56000000	89500000	150000000	441000000	190000000	180000000	68600000	138000000	149000000	250000000	86800000	273000000	136000000	202000000	182000000	91900000
IPI:IPI00021428.1_Tax_Id=9606 Gene_Symbol=ACTA1 Actin, alpha skeletal muscle_DSYVGDEAQSK__ACTA1	202000000	232000000	42200000	137000000	728000000	83200000	246000000	115000000	102000000	198000000	841000000	162000000	25800000	261000000	158000000	234000000	213000000	304000000	590000000	218000000	472000000	366000000	172000000	114000000	124000000	103000000	701000000
IPI:IPI00021428.1_Tax_Id=9606 Gene_Symbol=ACTA1 Actin, alpha skeletal muscle_DLTDYLM[147.0354]K__ACTA1	101000000	372000000	139000000	159000000	166000000	108000000	244000000	131000000	79800000	105000000	244000000	94900000	137000000	193000000	345000000	215000000	162000000	92400000	265000000	136000000	278000000	146000000	300000000	113000000	337000000	156000000	289000000
IPI:IPI00021428.1_Tax_Id=9606 Gene_Symbol=ACTA1 Actin, alpha skeletal muscle_YPIEHGIITNWDDMEK__ACTA1	3740000000	11600000000	4440000000	7070000000	6160000000	5040000000	10700000000	4190000000	2790000000	4970000000	10400000000	6600000000	9510000000	7590000000	6190000000	7150000000	9680000000	5080000000	7690000000	9480000000	10500000000	5360000000	10100000000	5080000000	8760000000	4390000000	13100000000
IPI:IPI00021428.1_Tax_Id=9606 Gene_Symbol=ACTA1 Actin, alpha skeletal muscle_AGFAGDDAPR__ACTA1	1120000000	3100000000	1670000000	1880000000	1990000000	1240000000	3410000000	1550000000	486000000	1770000000	5030000000	1910000000	2410000000	2320000000	1540000000	2290000000	2420000000	1960000000	3070000000	2820000000	3970000000	2050000000	3230000000	2040000000	2250000000	619000000	4500000000
IPI:IPI00021428.1_Tax_Id=9606 Gene_Symbol=ACTA1 Actin, alpha skeletal muscle_HQGVMVGMGQK__ACTA1	1360000000	3760000000	1910000000	2550000000	2500000000	2200000000	3790000000	2070000000	667000000	2360000000	5200000000	3100000000	3050000000	3350000000	1270000000	2800000000	2980000000	2530000000	3640000000	3630000000	4470000000	1300000000	3440000000	2420000000	2870000000	626000000	4900000000
IPI:IPI00021428.1_Tax_Id=9606 Gene_Symbol=ACTA1 Actin, alpha skeletal muscle_IIAPPER__ACTA1	1450000000	3420000000	1880000000	2280000000	3200000000	1740000000	4250000000	1010000000	1130000000	1510000000	5770000000	1250000000	2480000000	2530000000	3210000000	2910000000	3660000000	1360000000	3840000000	2550000000	4000000000	1720000000	4020000000	2560000000	3500000000	2690000000	4020000000
IPI:IPI00021428.1_Tax_Id=9606 Gene_Symbol=ACTA1 Actin, alpha skeletal muscle_DLTDYLMK__ACTA1	1930000000	4210000000	2250000000	3100000000	3220000000	2320000000	5030000000	1810000000	1690000000	2300000000	5880000000	2630000000	3920000000	3800000000	3290000000	3290000000	4700000000	2360000000	4770000000	4200000000	4860000000	2940000000	5350000000	2490000000	4030000000	2560000000	5200000000
IPI:IPI00021428.1_Tax_Id=9606 Gene_Symbol=ACTA1 Actin, alpha skeletal muscle_HQGVMVGM[147.0354]GQK__ACTA1	966627	1.64863e+06	1479439	1.16941e+06	6312469	1.3382e+06	3.78397e+06	1.7638e+06	717440	40095.1	58483.7	851194	213474	1.70719e+06	1.44242e+06	2153268	2.96185e+06	2.55784e+06	7.83247e+06	774547	2.89894e+06	202287	4296014	3.31515e+06	4512079	1319015	4866751
IPI:IPI00021440.1_Tax_Id=9606 Gene_Symbol=ACTB Actin, cytoplasmic 1_GYSFTTTAER__ACTG1	2250000000	4800000000	2410000000	3170000000	3220000000	2330000000	5290000000	2220000000	1510000000	2630000000	4570000000	2830000000	4330000000	3420000000	3420000000	3410000000	4310000000	2820000000	4120000000	3630000000	4840000000	3160000000	4750000000	2770000000	4180000000	2380000000	5800000000
IPI:IPI00021440.1_Tax_Id=9606 Gene_Symbol=ACTB Actin, cytoplasmic 1_LC[160.0307]YVALDFEQEMATAASSSSLEK__ACTG1	754000000	2090000000	787000000	1410000000	986000000	1110000000	1470000000	852000000	801000000	883000000	862000000	1280000000	1760000000	1410000000	968000000	886000000	1380000000	998000000	926000000	1570000000	1620000000	524000000	1480000000	1120000000	1360000000	841000000	1700000000
IPI:IPI00021440.1_Tax_Id=9606 Gene_Symbol=ACTB Actin, cytoplasmic 1_C[160.0307]PEALFQPSFLGMESC[160.0307]GIHETTFNSIMK__ACTG1	1860000000	7930000000	3040000000	4960000000	4270000000	3540000000	7180000000	2010000000	1980000000	3370000000	3820000000	4020000000	6490000000	5090000000	3560000000	4230000000	6210000000	3070000000	3690000000	5330000000	5480000000	2320000000	6830000000	3680000000	6010000000	1680000000	7610000000
IPI:IPI00021440.1_Tax_Id=9606 Gene_Symbol=ACTB Actin, cytoplasmic 1_QEYDESGPSIVHR__ACTG1	2910000000	6680000000	2960000000	4280000000	4390000000	3220000000	6820000000	2570000000	1780000000	2980000000	7470000000	3200000000	5830000000	4570000000	4170000000	4850000000	5380000000	3670000000	5810000000	4670000000	6980000000	3030000000	5370000000	3500000000	5850000000	2570000000	8390000000
IPI:IPI00021440.1_Tax_Id=9606 Gene_Symbol=ACTB Actin, cytoplasmic 1_VAPEEHPVLLTEAPLNPK__ACTG1	139000000	1350000000	640000000	863000000	686000000	679000000	1520000000	554000000	321000000	660000000	1980000000	715000000	1170000000	968000000	564000000	984000000	1350000000	219000000	1500000000	1160000000	1340000000	1070000000	1230000000	886000000	1110000000	487000000	804000000
IPI:IPI00021440.1_Tax_Id=9606 Gene_Symbol=ACTB Actin, cytoplasmic 1_DLYANTVLSGGTTMYPGIADR__ACTG1	1160000000	3710000000	1510000000	2210000000	2050000000	2080000000	3860000000	1240000000	833000000	1800000000	3670000000	2320000000	3290000000	2600000000	1730000000	1980000000	2880000000	1830000000	2480000000	2840000000	3160000000	1240000000	3510000000	2190000000	2920000000	923000000	3920000000
IPI:IPI00021440.1_Tax_Id=9606 Gene_Symbol=ACTB Actin, cytoplasmic 1_TTGIVMDSGDGVTHTVPIYEGYALPHAILR__ACTG1	1940000000	5070000000	2330000000	4190000000	1100000000	3130000000	5050000000	3130000000	1750000000	2090000000	2380000000	4280000000	5260000000	5080000000	3400000000	3610000000	5010000000	1780000000	1910000000	8160000000	5000000000	2120000000	5350000000	2680000000	3420000000	1470000000	5260000000
IPI:IPI00021440.1_Tax_Id=9606 Gene_Symbol=ACTB Actin, cytoplasmic 1_DLYANTVLSGGTTM[147.0354]YPGIADR__ACTG1	93400000	86500000	137000000	98200000	81700000	113000000	209000000	101000000	68200000	89700000	205000000	79000000	82100000	158000000	222000000	149000000	141000000	64900000	133000000	136000000	240000000	62400000	208000000	108000000	118000000	93800000	79800000
IPI:IPI00021440.1_Tax_Id=9606 Gene_Symbol=ACTB Actin, cytoplasmic 1_TTGIVM[147.0354]DSGDGVTHTVPIYEGYALPHAILR__ACTG1	7184643	45800000	25700000	30600000	8857798	18900000	46400000	39600000	12800000	16300000	14000000	32000000	31000000	49500000	45200000	36000000	29900000	9411528	8.38826e+06	43500000	41200000	10900000	39100000	20100000	30800000	8607226	25700000
IPI:IPI00021440.1_Tax_Id=9606 Gene_Symbol=ACTB Actin, cytoplasmic 1_C[160.0307]PEALFQPSFLGMESC[160.0307]GIHETTFNSIM[147.0354]K__ACTG1	96900000	163000000	190000000	198000000	186000000	169000000	318000000	125000000	83400000	143000000	169000000	102000000	104000000	273000000	296000000	250000000	197000000	81700000	92000000	208000000	303000000	100000000	318000000	156000000	168000000	86800000	181000000
IPI:IPI00021440.1_Tax_Id=9606 Gene_Symbol=ACTB Actin, cytoplasmic 1_C[160.0307]PEALFQPSFLGM[147.0354]ESC[160.0307]GIHETTFNSIM[147.0354]K__ACTG1	6392715	8423585	16000000	9800517	11500000	9003817	15900000	10800000	4.78303e+06	6.33526e+06	10600000	7875434	4.96837e+06	23800000	13600000	18300000	8459451	6.57897e+06	5296904	11500000	21800000	5.84343e+06	18100000	8391095	7925179	3.20582e+06	5912911
IPI:IPI00021440.1_Tax_Id=9606 Gene_Symbol=ACTB Actin, cytoplasmic 1_C[160.0307]PEALFQPSFLGM[147.0354]ESC[160.0307]GIHETTFNSIMK__ACTG1	86500000	194000000	194000000	183000000	187000000	158000000	268000000	129000000	85000000	134000000	148000000	175000000	176000000	264000000	252000000	245000000	174000000	126000000	79900000	194000000	292000000	85100000	285000000	129000000	180000000	54800000	171000000
IPI:IPI00003627.1_Tax_Id=9606 Gene_Symbol=ACTL6A Isoform 1 of Actin-like protein 6A_LIANNTTVER__ACTL6A	1.38309e+06	4.5744e+06	1.06795e+06	3.71596e+06	4.43281e+06	3781152	3.59635e+06	522646	357071	2.52874e+06	12000000	483907	7528948	4.3322e+06	2698067	1.66583e+06	7101003	7.49101e+06	4862426	2.98355e+06	2.22099e+06	3019137	5011740	4100509	3.19445e+06	1.82388e+06	7359671
IPI:IPI00921118.1_Tax_Id=9606 Gene_Symbol=ACTN1 Alpha-actinin-1_MLDAEDIVGTARPDEK__ACTN1	90500000	529000000	67800000	172000000	185000000	60100000	243000000	59400000	29300000	77500000	327000000	67500000	142000000	102000000	68500000	112000000	122000000	38600000	165000000	184000000	207000000	56700000	306000000	111000000	587000000	96000000	157000000
IPI:IPI00921118.1_Tax_Id=9606 Gene_Symbol=ACTN1 Alpha-actinin-1_MVSDINNAWGC[160.0307]LEQVEK__ACTN1	26700000	263000000	25400000	61400000	70300000	22600000	74700000	13600000	6.89897e+06	20800000	65300000	26900000	47300000	32500000	21400000	41600000	43300000	20800000	56800000	73400000	64300000	11500000	86900000	30000000	208000000	21000000	70600000
IPI:IPI00921118.1_Tax_Id=9606 Gene_Symbol=ACTN1 Alpha-actinin-1_VLAVNQENEQLMEDYEK__ACTN1	59200000	376000000	47400000	142000000	133000000	42000000	168000000	35100000	17200000	33900000	189000000	41200000	90600000	62300000	43800000	60800000	82900000	28200000	107000000	109000000	145000000	31700000	178000000	77000000	409000000	42900000	123000000
IPI:IPI00921118.1_Tax_Id=9606 Gene_Symbol=ACTN1 Alpha-actinin-1_ETADTDTADQVMASFK__ACTN1	32200000	241000000	55000000	96500000	40100000	42700000	113000000	69000000	9846044	39500000	113000000	70800000	68500000	92300000	19000000	99400000	62600000	63300000	75900000	72000000	82600000	44800000	103000000	54300000	225000000	40400000	92900000
IPI:IPI00921118.1_Tax_Id=9606 Gene_Symbol=ACTN1 Alpha-actinin-1_LLETIDQLYLEYAK__ACTN1	32300000	247000000	23800000	84100000	71900000	24000000	91800000	19300000	11300000	23200000	51800000	31400000	53900000	35000000	22300000	39600000	46900000	18700000	36300000	69500000	72800000	14100000	91200000	38900000	206000000	25000000	61000000
IPI:IPI00921118.1_Tax_Id=9606 Gene_Symbol=ACTN1 Alpha-actinin-1_IDQLEGDHQLIQEALIFDNK__ACTN1	67800000	471000000	55600000	174000000	138000000	43400000	172000000	42600000	22900000	45300000	116000000	48300000	106000000	75700000	40900000	85500000	95300000	26400000	86400000	115000000	116000000	25400000	175000000	79200000	403000000	40100000	105000000
IPI:IPI00921118.1_Tax_Id=9606 Gene_Symbol=ACTN1 Alpha-actinin-1_DDPLTNLNTAFDVAEK__ACTN1	37000000	294000000	26400000	84300000	87500000	18500000	128000000	21300000	18300000	22500000	119000000	33000000	62100000	37900000	22700000	43400000	60000000	13700000	60700000	70900000	88000000	9137162	110000000	45400000	280000000	24300000	49100000
IPI:IPI00921118.1_Tax_Id=9606 Gene_Symbol=ACTN1 Alpha-actinin-1_QFGAQANVIGPWIQTK__ACTN1	17000000	131000000	13900000	43400000	21600000	16700000	54000000	11100000	5275229	11800000	59800000	16200000	28600000	21400000	12300000	20700000	26700000	7.35917e+06	21900000	49200000	36700000	7.0705e+06	53000000	20100000	107000000	12300000	31800000
IPI:IPI00921118.1_Tax_Id=9606 Gene_Symbol=ACTN1 Alpha-actinin-1_DGLGFC[160.0307]ALIHR__ACTN1	8984150	68800000	11600000	27200000	32000000	11200000	31700000	8987562	3.87419e+06	9055495	49700000	14000000	22900000	16400000	10600000	16500000	18200000	5.0971e+06	27000000	39600000	30200000	5741405	38100000	11300000	59000000	10300000	21500000
IPI:IPI00921118.1_Tax_Id=9606 Gene_Symbol=ACTN1 Alpha-actinin-1_IMSIVDPNR__ACTN1	32200000	191000000	27000000	84400000	46400000	21900000	105000000	19500000	6.70137e+06	25400000	88700000	24100000	49600000	32100000	26800000	46800000	48000000	19400000	80400000	57000000	74600000	20300000	103000000	62500000	280000000	35100000	69900000
IPI:IPI00921118.1_Tax_Id=9606 Gene_Symbol=ACTN1 Alpha-actinin-1_GISQEQMNEFR__ACTN1	38100000	251000000	28300000	84800000	42900000	24300000	92200000	27000000	11100000	25900000	109000000	27500000	55300000	36900000	28000000	49600000	51300000	19300000	64200000	54400000	77500000	21100000	98200000	59100000	255000000	32000000	66900000
IPI:IPI00921118.1_Tax_Id=9606 Gene_Symbol=ACTN1 Alpha-actinin-1_AGTQIENIEEDFRDGLK__ACTN1	91300000	500000000	82700000	201000000	118000000	73700000	252000000	61700000	26500000	53900000	165000000	56300000	133000000	103000000	59500000	115000000	124000000	44000000	88800000	163000000	190000000	41400000	255000000	115000000	468000000	59900000	142000000
IPI:IPI00921118.1_Tax_Id=9606 Gene_Symbol=ACTN1 Alpha-actinin-1_LAILGIHNEVSK__ACTN1	106000000	514000000	59100000	235000000	181000000	59900000	251000000	37600000	32000000	40800000	296000000	45800000	133000000	86300000	58100000	80300000	138000000	34200000	157000000	151000000	224000000	47100000	288000000	110000000	568000000	87300000	154000000
IPI:IPI00921118.1_Tax_Id=9606 Gene_Symbol=ACTN1 Alpha-actinin-1_DYETATLSEIK__ACTN1	35400000	268000000	30100000	88000000	85400000	23200000	99400000	19200000	7631060	23000000	118000000	19000000	59900000	36800000	25800000	37500000	49800000	22400000	68900000	57100000	85900000	27300000	106000000	43600000	237000000	41900000	74300000
IPI:IPI00921118.1_Tax_Id=9606 Gene_Symbol=ACTN1 Alpha-actinin-1_IC[160.0307]DQWDNLGALTQK__ACTN1	27100000	278000000	30500000	82900000	96500000	22600000	128000000	11800000	12400000	32600000	127000000	24200000	60700000	38400000	28400000	46000000	63400000	14700000	71400000	71200000	87500000	19200000	126000000	48400000	282000000	35300000	62500000
IPI:IPI00921118.1_Tax_Id=9606 Gene_Symbol=ACTN1 Alpha-actinin-1_VEQIAAIAQELNELDYYDSPSVNAR__ACTN1	19200000	181000000	11900000	52000000	65000000	12900000	71300000	3418588	6.5179e+06	10700000	55000000	6432348	33200000	18200000	16600000	22300000	38700000	7514305	33500000	20300000	41300000	6.30733e+06	57900000	33000000	185000000	15000000	36800000
IPI:IPI00921118.1_Tax_Id=9606 Gene_Symbol=ACTN1 Alpha-actinin-1_LSNRPAFMPSEGR__ACTN1	46100000	151000000	26600000	82600000	102000000	24300000	83300000	32800000	16000000	22400000	161000000	29100000	61100000	44700000	24700000	44400000	39200000	14600000	91500000	76000000	78300000	11000000	109000000	26800000	129000000	29500000	64800000
IPI:IPI00921118.1_Tax_Id=9606 Gene_Symbol=ACTN1 Alpha-actinin-1_VPENTMHAMQQK__ACTN1	1.93103e+06	29800000	2361094	7.55991e+06	7.14081e+06	1.40497e+06	6701570	1692584	1.09925e+06	1.58986e+06	21100000	2.75148e+06	6654244	4.07816e+06	2.14439e+06	3.53825e+06	4.04919e+06	729314	7.24601e+06	5.32432e+06	11300000	869558	6.96576e+06	3327094	18300000	3.3591e+06	3.77321e+06
IPI:IPI00013808.1_Tax_Id=9606 Gene_Symbol=ACTN4 Alpha-actinin-4_ALDFIASK__ACTN4	81100000	312000000	63600000	147000000	156000000	81900000	205000000	42900000	27500000	75300000	206000000	45800000	108000000	78300000	68100000	86100000	141000000	66800000	122000000	130000000	137000000	67200000	203000000	109000000	340000000	55000000	170000000
IPI:IPI00013808.1_Tax_Id=9606 Gene_Symbol=ACTN4 Alpha-actinin-4_VGWEQLLTTIAR__ACTN4	73700000	471000000	81400000	190000000	133000000	117000000	263000000	56000000	38000000	89800000	119000000	87100000	162000000	120000000	103000000	120000000	207000000	66800000	75400000	238000000	191000000	50700000	245000000	124000000	398000000	49100000	206000000
IPI:IPI00013808.1_Tax_Id=9606 Gene_Symbol=ACTN4 Alpha-actinin-4_LASDLLEWIR__ACTN4	40500000	457000000	57000000	116000000	111000000	70200000	109000000	22300000	19100000	76400000	68900000	82000000	144000000	97300000	90000000	68500000	78800000	63200000	91000000	219000000	153000000	48600000	112000000	46700000	392000000	20400000	232000000
IPI:IPI00013808.1_Tax_Id=9606 Gene_Symbol=ACTN4 Alpha-actinin-4_GYEEWLLNEIR__ACTN4	28600000	223000000	29500000	80000000	62100000	39000000	120000000	24200000	14800000	33700000	57600000	43000000	76200000	57800000	30500000	60600000	87100000	30300000	29800000	93100000	69900000	20100000	98200000	49100000	163000000	17300000	102000000
IPI:IPI00013808.1_Tax_Id=9606 Gene_Symbol=ACTN4 Alpha-actinin-4_TINEVENQILTR__ACTN4	89000000	413000000	88600000	172000000	210000000	95600000	275000000	64300000	29700000	119000000	355000000	85400000	163000000	112000000	91200000	113000000	190000000	92100000	167000000	181000000	213000000	112000000	300000000	155000000	430000000	80500000	270000000
IPI:IPI00013808.1_Tax_Id=9606 Gene_Symbol=ACTN4 Alpha-actinin-4_EGLLLWC[160.0307]QR__ACTN4	39800000	255000000	46100000	99500000	124000000	57700000	137000000	40000000	15000000	51000000	199000000	56500000	94900000	75300000	50300000	80900000	106000000	44300000	81500000	129000000	112000000	38400000	139000000	75800000	260000000	26600000	146000000
IPI:IPI00013808.1_Tax_Id=9606 Gene_Symbol=ACTN4 Alpha-actinin-4_FAIQDISVEETSAK__ACTN4	65200000	315000000	65200000	130000000	164000000	66200000	184000000	47300000	20600000	77900000	218000000	60900000	119000000	115000000	56800000	93600000	108000000	61900000	126000000	173000000	156000000	74700000	212000000	90100000	367000000	23800000	176000000
IPI:IPI00013808.1_Tax_Id=9606 Gene_Symbol=ACTN4 Alpha-actinin-4_C[160.0307]QLEINFNTLQTK__ACTN4	33800000	257000000	42600000	87200000	127000000	51500000	156000000	27500000	15200000	53200000	204000000	46500000	89100000	68700000	45700000	74200000	103000000	38100000	95100000	111000000	114000000	31200000	151000000	63000000	226000000	33900000	114000000
IPI:IPI00013808.1_Tax_Id=9606 Gene_Symbol=ACTN4 Alpha-actinin-4_DLLLDPAWEK__ACTN4	34300000	264000000	21100000	58500000	137000000	30800000	130000000	5808444	7.88507e+06	16100000	126000000	10600000	33700000	37900000	24600000	58100000	67600000	9152198	60500000	25200000	80700000	11000000	82200000	86900000	228000000	9468723	75300000
IPI:IPI00013808.1_Tax_Id=9606 Gene_Symbol=ACTN4 Alpha-actinin-4_IC[160.0307]DQWDALGSLTHSR__ACTN4	23300000	102000000	29100000	41700000	78000000	54900000	125000000	13600000	9018990	52700000	88700000	42700000	83700000	50800000	39300000	38900000	116000000	53200000	39700000	108000000	76600000	49400000	111000000	44300000	64900000	15100000	149000000
IPI:IPI00013808.1_Tax_Id=9606 Gene_Symbol=ACTN4 Alpha-actinin-4_ASIHEAWTDGK__ACTN4	9777648	74900000	7965321	25500000	28700000	15700000	29300000	11000000	5.80002e+06	12500000	54500000	13800000	26700000	14900000	14800000	18400000	28000000	9959566	21200000	24100000	32500000	2.7762e+06	38800000	16200000	66600000	14600000	20200000
IPI:IPI00013808.1_Tax_Id=9606 Gene_Symbol=ACTN4 Alpha-actinin-4_TFTAWC[160.0307]NSHLR__ACTN4	3522801	24900000	9861010	12800000	18700000	8493680	21000000	5.83277e+06	2.11949e+06	11300000	28900000	7.19298e+06	11800000	6.2993e+06	6.55736e+06	12100000	13400000	8168760	13400000	14200000	13800000	9641276	17700000	12000000	45400000	4965482	12200000
IPI:IPI00013808.1_Tax_Id=9606 Gene_Symbol=ACTN4 Alpha-actinin-4_VEQIAAIAQELNELDYYDSHNVNTR__ACTN4	19400000	68400000	18400000	26500000	74900000	23600000	57900000	10400000	18100000	23400000	51200000	19500000	33300000	25900000	36000000	24100000	63200000	18400000	26900000	34800000	58400000	25000000	54600000	30300000	47100000	17100000	72800000
IPI:IPI00013808.1_Tax_Id=9606 Gene_Symbol=ACTN4 Alpha-actinin-4_MAPYQGPDAVPGALDYK__ACTN4	20700000	7557471	25800000	28300000	69800000	42700000	80100000	15200000	5884396	40500000	76300000	22700000	43700000	30400000	30800000	27800000	73600000	40700000	28600000	75700000	65300000	57200000	70500000	20500000	6.0958e+06	11600000	33900000
IPI:IPI00013808.1_Tax_Id=9606 Gene_Symbol=ACTN4 Alpha-actinin-4_LSGSNPYTTVTPQIINSK__ACTN4	14500000	52500000	24600000	25400000	86600000	36200000	83600000	15300000	5.44734e+06	44500000	130000000	33500000	52500000	37000000	33600000	32200000	71800000	31800000	48300000	71200000	49200000	55100000	84900000	27300000	42400000	13400000	101000000
IPI:IPI00013808.1_Tax_Id=9606 Gene_Symbol=ACTN4 Alpha-actinin-4_GISQEQMQEFR__ACTN4	26000000	76500000	28700000	31500000	74300000	49600000	99200000	20200000	7.90629e+06	43500000	95600000	28500000	60500000	37500000	32700000	32700000	86500000	57000000	37400000	61900000	59800000	55600000	85000000	38000000	58400000	15000000	120000000
IPI:IPI00013808.1_Tax_Id=9606 Gene_Symbol=ACTN4 Alpha-actinin-4_QFASQANVVGPWIQTK__ACTN4	11100000	45600000	16200000	18500000	45600000	29800000	61800000	8379106	3.42327e+06	22600000	69800000	22600000	35700000	25000000	17700000	18800000	56400000	24200000	26500000	53100000	36700000	22600000	50000000	20200000	30100000	7.32497e+06	65200000
IPI:IPI00013808.1_Tax_Id=9606 Gene_Symbol=ACTN4 Alpha-actinin-4_DDPVTNLNNAFEVAEK__ACTN4	22300000	40300000	15700000	18600000	66400000	30400000	82300000	11600000	7256253	24000000	143000000	19900000	35900000	26600000	34500000	24800000	63800000	30300000	44400000	55200000	58000000	17800000	77000000	31700000	44300000	18100000	86500000
IPI:IPI00013808.1_Tax_Id=9606 Gene_Symbol=ACTN4 Alpha-actinin-4_ETTDTDTADQVIASFK__ACTN4	17600000	68200000	32700000	35800000	84800000	47600000	104000000	19400000	10200000	44800000	84400000	31300000	61900000	43500000	27000000	40200000	94600000	32800000	40500000	71700000	60200000	50800000	88200000	42300000	54000000	17800000	90300000
IPI:IPI00013808.1_Tax_Id=9606 Gene_Symbol=ACTN4 Alpha-actinin-4_DGLAFNALIHR__ACTN4	16700000	54900000	24600000	31900000	48400000	46500000	93600000	14800000	5.28898e+06	42200000	58100000	31500000	50200000	43500000	29000000	31700000	89700000	28400000	24700000	78600000	60900000	35300000	90800000	35500000	44200000	12000000	92900000
IPI:IPI00013808.1_Tax_Id=9606 Gene_Symbol=ACTN4 Alpha-actinin-4_AC[160.0307]LISLGYDVENDRQGEAEFNR__ACTN4	7.33176e+06	23800000	6167005	10600000	3915381	17200000	31000000	7200018	2.71101e+06	14700000	7.57282e+06	12100000	26900000	17600000	11500000	8145180	26300000	15700000	3.39141e+06	43300000	30000000	11200000	30400000	10000000	13100000	1.63046e+06	46400000
IPI:IPI00013808.1_Tax_Id=9606 Gene_Symbol=ACTN4 Alpha-actinin-4_VLAVNQENEHLMEDYEK__ACTN4	65300000	153000000	63200000	85800000	184000000	104000000	214000000	45700000	23600000	120000000	199000000	88300000	152000000	113000000	80700000	80100000	180000000	107000000	93700000	146000000	128000000	116000000	233000000	93800000	135000000	30900000	286000000
IPI:IPI00013808.1_Tax_Id=9606 Gene_Symbol=ACTN4 Alpha-actinin-4_MLDAEDIVNTARPDEK__ACTN4	14800000	46200000	5.42638e+06	19400000	57600000	19700000	77100000	3.63686e+06	7255125	8.30154e+06	40500000	3.35277e+06	26400000	17600000	39000000	6.15487e+06	54900000	16100000	16400000	68000000	76100000	17400000	63700000	26700000	44200000	9135333	87600000
IPI:IPI00013808.1_Tax_Id=9606 Gene_Symbol=ACTN4 Alpha-actinin-4_AGTQIENIDEDFRDGLK__ACTN4	41600000	109000000	52200000	62900000	95900000	80600000	173000000	34700000	18700000	84900000	135000000	60700000	100000000	79300000	55600000	66200000	148000000	68400000	56600000	143000000	107000000	95000000	151000000	60300000	90500000	26100000	188000000
IPI:IPI00013808.1_Tax_Id=9606 Gene_Symbol=ACTN4 Alpha-actinin-4_MVSDINNGWQHLEQAEK__ACTN4	12400000	40900000	11000000	17400000	76300000	17900000	37200000	6698933	2.49689e+06	24300000	91100000	21700000	32300000	19900000	14800000	12800000	31900000	24100000	36900000	36500000	31500000	18300000	40700000	19300000	24500000	5.51268e+06	69900000
IPI:IPI00013808.1_Tax_Id=9606 Gene_Symbol=ACTN4 Alpha-actinin-4_QLEAIDQLHLEYAK__ACTN4	1.58131e+06	8634182	2.96759e+06	4141012	6948565	4598584	9782277	1.65665e+06	1.87397e+06	4303018	13400000	4315015	8148919	4.41983e+06	3248113	3.813e+06	9609038	984894	4881206	8947530	7.74553e+06	4.09756e+06	9633844	3.87049e+06	4.39873e+06	2175928	7353681
IPI:IPI00013808.1_Tax_Id=9606 Gene_Symbol=ACTN4 Alpha-actinin-4_EAILAIHK__ACTN4	10400000	30700000	8.10065e+06	11200000	29700000	15800000	36300000	7.52908e+06	2734993	14000000	34800000	13300000	26900000	14500000	14900000	12400000	28200000	27900000	14400000	28700000	36300000	16100000	30700000	11600000	15400000	5444678	66400000
IPI:IPI00013808.1_Tax_Id=9606 Gene_Symbol=ACTN4 Alpha-actinin-4_AC[160.0307]LISLGYDVENDR__ACTN4	2.38333e+06	16500000	10600000	5.98498e+06	29000000	5.83879e+06	17000000	7.29105e+06	2911288	10400000	24900000	17700000	15000000	18100000	4582699	10900000	13900000	4416825	12800000	5.75087e+06	12400000	3.5982e+06	11300000	8.2077e+06	11400000	1.32466e+06	17800000
IPI:IPI00302690.5_Tax_Id=9606 Gene_Symbol=ACTR10 Actin-related protein 10_C[160.0307]GFAGETGPR__ACTR10	381454	2.05752e+06	1621763	1.69663e+06	1141350	944929	1.90856e+06	2.32642e+06	233196	1.65752e+06	2399985	3.93035e+06	1.49446e+06	2.24313e+06	305450	2.22489e+06	945114	3.60798e+06	1814588	928216	2.34368e+06	1.32493e+06	1.35547e+06	884101	981956	302311	2550789
IPI:IPI00302690.5_Tax_Id=9606 Gene_Symbol=ACTR10 Actin-related protein 10_ESLVLPIYEGIPVLNC[160.0307]WGALPLGGK__ACTR10	1.30628e+06	2.84919e+06	4.09653e+06	2.97071e+06	1.49812e+06	1.63109e+06	1.80824e+06	2.90327e+06	1.05043e+06	3.43931e+06	695466	5.37471e+06	2.45035e+06	3381370	809764	3.42426e+06	1.97786e+06	4.03132e+06	1.02721e+06	1.84068e+06	1.23143e+06	1.11514e+06	2525004	2427889	2.93391e+06	796018	3113996
IPI:IPI00029468.1_Tax_Id=9606 Gene_Symbol=ACTR1A cDNA FLJ55002, highly similar to Alpha-centractin_AQYYLPDGSTIEIGPSR__ACTR1A	12700000	27200000	30100000	20400000	14700000	16100000	16800000	29400000	9171467	30500000	19400000	49500000	24200000	34300000	8872099	31800000	14900000	41600000	19200000	18800000	25000000	10000000	20300000	18900000	21600000	4108091	23500000
IPI:IPI00029468.1_Tax_Id=9606 Gene_Symbol=ACTR1A cDNA FLJ55002, highly similar to Alpha-centractin_DQLQTFSEEHPVLLTEAPLNPR__ACTR1A	35800000	78300000	78500000	52500000	34800000	40500000	49900000	73700000	16700000	84100000	61800000	124000000	61900000	94900000	19100000	89300000	54600000	107000000	43900000	46300000	43500000	29200000	60300000	56200000	68700000	14900000	81100000
IPI:IPI00029468.1_Tax_Id=9606 Gene_Symbol=ACTR1A cDNA FLJ55002, highly similar to Alpha-centractin_AGFAGDQIPK__ACTR1A	24900000	40700000	42200000	36900000	22500000	25300000	28100000	46000000	14800000	43800000	41800000	57300000	36600000	42200000	14600000	49300000	21400000	56700000	33800000	20600000	26700000	14600000	28700000	27400000	29900000	12900000	33900000
IPI:IPI00029468.1_Tax_Id=9606 Gene_Symbol=ACTR1A cDNA FLJ55002, highly similar to Alpha-centractin_TLFSNIVLSGGSTLFK__ACTR1A	4.5917e+06	11400000	12100000	15700000	1.5367e+06	8826924	10000000	15200000	7788120	13200000	2.44091e+06	15400000	12200000	15100000	5382626	15400000	12700000	8791548	2.79008e+06	10400000	5686355	2.09587e+06	12000000	9836088	7450728	2.54227e+06	7816985
IPI:IPI00029468.1_Tax_Id=9606 Gene_Symbol=ACTR1A cDNA FLJ55002, highly similar to Alpha-centractin_APELLFRPDLIGEESEGIHEVLVFAIQK__ACTR1A	19900000	49200000	36300000	51000000	13600000	26200000	26000000	34800000	10200000	29000000	18300000	55100000	42900000	62700000	12600000	43600000	24600000	58600000	26500000	19300000	27500000	4.85036e+06	34300000	33500000	35300000	6518415	23900000
IPI:IPI00029468.1_Tax_Id=9606 Gene_Symbol=ACTR1A cDNA FLJ55002, highly similar to Alpha-centractin_IWQYVYSK__ACTR1A	7.57528e+06	13100000	14300000	8327374	4.22222e+06	7366912	5502391	18800000	3.26851e+06	13800000	8949918	25200000	13000000	15500000	2.95433e+06	13600000	6.88118e+06	22300000	7.77359e+06	6491036	6014748	7.25807e+06	9081717	7.30722e+06	9140596	1.3749e+06	11200000
IPI:IPI00029469.1_Tax_Id=9606 Gene_Symbol=ACTR1B Beta-centractin_APELLFQPDLVGDESEGLHEVVAFAIHK__ACTR1B	5111891	25000000	16900000	12400000	6815011	13900000	14200000	9974777	5191119	11200000	12500000	22200000	9525248	17500000	4.50512e+06	17900000	12100000	14100000	7590019	7298435	9534928	3.11745e+06	13000000	10900000	18400000	1987242	12400000
IPI:IPI00005159.3_Tax_Id=9606 Gene_Symbol=ACTR2 Actin-related protein 2_ILLTEPPMNPTK__ACTR2	45700000	147000000	72500000	124000000	112000000	75400000	144000000	52300000	51000000	81000000	162000000	74400000	95300000	85800000	117000000	112000000	126000000	77500000	139000000	102000000	122000000	101000000	172000000	129000000	148000000	73000000	177000000
IPI:IPI00005159.3_Tax_Id=9606 Gene_Symbol=ACTR2 Actin-related protein 2_LC[160.0307]YVGYNIEQEQK__ACTR2	23300000	58000000	27000000	38400000	43300000	23400000	41900000	26300000	32000000	29000000	71100000	36200000	36300000	32300000	37800000	41000000	41100000	50500000	53000000	35000000	46200000	35000000	55400000	34100000	54000000	23500000	66800000
IPI:IPI00005159.3_Tax_Id=9606 Gene_Symbol=ACTR2 Actin-related protein 2_GYAFNHSADFETVR__ACTR2	32600000	104000000	35700000	66400000	55600000	39100000	64800000	36100000	25000000	35500000	36900000	47300000	73000000	57000000	67600000	59400000	59300000	72600000	66100000	103000000	69100000	47100000	77800000	53800000	81100000	31400000	111000000
IPI:IPI00005159.3_Tax_Id=9606 Gene_Symbol=ACTR2 Actin-related protein 2_HLWDYTFGPEK__ACTR2	14200000	58100000	13700000	28500000	24200000	19800000	35700000	16700000	19300000	13900000	31500000	24100000	33800000	25400000	28000000	24600000	28400000	28500000	24600000	35700000	42900000	14300000	35100000	28300000	38000000	17500000	65300000
IPI:IPI00005159.3_Tax_Id=9606 Gene_Symbol=ACTR2 Actin-related protein 2_DLMVGDEASELR__ACTR2	27800000	87000000	34700000	61300000	51900000	37100000	70100000	32500000	22000000	33800000	65100000	50700000	44600000	40600000	45000000	50400000	52900000	46700000	71600000	50900000	74600000	40000000	81500000	62600000	70600000	21200000	95100000
IPI:IPI00005159.3_Tax_Id=9606 Gene_Symbol=ACTR2 Actin-related protein 2_HIVLSGGSTMYPGLPSR__ACTR2	17300000	40600000	22400000	44500000	21500000	20300000	44400000	22500000	26000000	24600000	40200000	30300000	25800000	32900000	29400000	30300000	43000000	30800000	28500000	43000000	37800000	23800000	55300000	51600000	39000000	20900000	57100000
IPI:IPI00005159.3_Tax_Id=9606 Gene_Symbol=ACTR2 Actin-related protein 2_DNFWMTR__ACTR2	6491479	24300000	10500000	16400000	15500000	9630237	19400000	9012861	5448569	10300000	19300000	13900000	14500000	13900000	19200000	16600000	14200000	16400000	19200000	15500000	25100000	16700000	22300000	13800000	21300000	7.63081e+06	27600000
IPI:IPI00005159.3_Tax_Id=9606 Gene_Symbol=ACTR2 Actin-related protein 2_VGNIEIK__ACTR2	9512462	3.60398e+06	19900000	25100000	18600000	19100000	33500000	13300000	10900000	16900000	37800000	10100000	2.21761e+06	23100000	23800000	22500000	26800000	10400000	35400000	26800000	30100000	11200000	27400000	35000000	41700000	8447514	31400000
IPI:IPI00028091.3_Tax_Id=9606 Gene_Symbol=ACTR3 Actin-related protein 3_TLTGTVIDSGDGVTHVIPVAEGYVIGSC[160.0307]IK__ACTR3	27400000	159000000	41400000	93900000	90900000	55700000	126000000	24600000	49900000	51200000	62100000	44300000	70500000	61500000	82600000	60000000	112000000	47800000	70200000	106000000	94600000	32100000	115000000	91200000	125000000	20700000	128000000
IPI:IPI00028091.3_Tax_Id=9606 Gene_Symbol=ACTR3 Actin-related protein 3_DYEEIGPSIC[160.0307]R__ACTR3	9165071	47600000	11400000	27300000	27800000	10900000	27100000	5838479	8376328	15100000	112240	15300000	25800000	15600000	29200000	14100000	21800000	25200000	39600000	17800000	20900000	17200000	29600000	21900000	28500000	8.18098e+06	53800000
IPI:IPI00028091.3_Tax_Id=9606 Gene_Symbol=ACTR3 Actin-related protein 3_YSYVC[160.0307]PDLVK__ACTR3	14000000	67200000	13300000	31900000	34000000	20800000	46800000	6.14978e+06	11900000	15400000	53000000	13400000	37000000	20800000	36700000	25700000	39000000	25600000	54500000	24800000	45800000	28900000	40900000	36500000	53500000	16800000	58800000
IPI:IPI00028091.3_Tax_Id=9606 Gene_Symbol=ACTR3 Actin-related protein 3_DITYFIQQLLR__ACTR3	10700000	29700000	15200000	34600000	4.28229e+06	19600000	35800000	15900000	12200000	16100000	1.2021e+06	20700000	16600000	22000000	21800000	24100000	30400000	23300000	4224327	34400000	30600000	16900000	32900000	25400000	32200000	8434892	40600000
IPI:IPI00028091.3_Tax_Id=9606 Gene_Symbol=ACTR3 Actin-related protein 3_AEPEDHYFLLTEPPLNTPENR__ACTR3	44900000	135000000	50300000	90300000	78300000	59400000	128000000	31600000	45800000	54100000	110000000	50900000	88700000	65300000	117000000	63100000	113000000	70100000	87100000	101000000	107000000	52400000	126000000	98900000	117000000	64000000	132000000
IPI:IPI00028091.3_Tax_Id=9606 Gene_Symbol=ACTR3 Actin-related protein 3_LPAC[160.0307]VVDC[160.0307]GTGYTK__ACTR3	27300000	95400000	27300000	61000000	77100000	34100000	84400000	19600000	25700000	41400000	94300000	29200000	56500000	33200000	65100000	40100000	61700000	63100000	101000000	77000000	69200000	45300000	78000000	56700000	90500000	29900000	124000000
IPI:IPI00028091.3_Tax_Id=9606 Gene_Symbol=ACTR3 Actin-related protein 3_FMEQVIFK__ACTR3	21000000	79700000	18800000	52400000	38700000	30900000	73900000	14100000	28300000	24300000	55600000	20800000	43800000	32400000	49700000	34800000	66700000	33700000	51000000	52200000	62400000	36300000	66100000	55800000	73200000	28700000	85000000
IPI:IPI00028091.3_Tax_Id=9606 Gene_Symbol=ACTR3 Actin-related protein 3_LGYAGNTEPQFIIPSC[160.0307]IAIK__ACTR3	7.34572e+06	39300000	13100000	33600000	36400000	18200000	35900000	10700000	13500000	15500000	43700000	18700000	24100000	20000000	25400000	21200000	36600000	17900000	58600000	40900000	22700000	13500000	33600000	24300000	34100000	7.12204e+06	35200000
IPI:IPI00028091.3_Tax_Id=9606 Gene_Symbol=ACTR3 Actin-related protein 3_QYTGINAISK__ACTR3	14400000	47000000	13800000	38200000	34900000	16400000	41700000	10600000	15100000	19200000	45900000	16100000	31800000	22600000	28500000	23500000	35200000	24300000	49900000	30800000	37200000	13100000	35800000	30300000	43200000	16000000	40800000
IPI:IPI00028091.3_Tax_Id=9606 Gene_Symbol=ACTR3 Actin-related protein 3_LSEELSGGR__ACTR3	10300000	36700000	16100000	25800000	16900000	13100000	29400000	21400000	9559192	15700000	38200000	17700000	19700000	24800000	20700000	23200000	27400000	21600000	28700000	24500000	30900000	13400000	31100000	27400000	30000000	9413265	41900000
IPI:IPI00216461.5_Tax_Id=9606 Gene_Symbol=ACYP2 Acylphosphatase-2_SVDYEVFGR__ACYP2	15900000	77500000	35700000	39100000	22200000	44700000	23500000	19300000	4.86927e+06	30600000	33200000	38100000	22200000	26800000	9219242	25600000	25700000	52800000	35700000	18200000	10500000	21800000	29500000	84600000	69300000	4383718	51700000
IPI:IPI00216461.5_Tax_Id=9606 Gene_Symbol=ACYP2 Acylphosphatase-2_IGVVGWVK__ACYP2	13700000	104000000	50000000	54500000	11200000	49900000	21000000	25700000	5403959	32300000	27700000	58300000	28900000	34900000	2.32349e+06	34200000	21500000	34400000	29800000	13100000	1.22741e+06	16400000	32600000	122000000	99800000	2281922	49800000
IPI:IPI00216461.5_Tax_Id=9606 Gene_Symbol=ACYP2 Acylphosphatase-2_GTVTGQVQGPEDK__ACYP2	15700000	103000000	44000000	49200000	21800000	40900000	22800000	23300000	5052357	34400000	49200000	49300000	37500000	36800000	4.10176e+06	35500000	26800000	36900000	48200000	11500000	2.68476e+06	15200000	32600000	116000000	82200000	4749405	61000000
IPI:IPI00013897.1_Tax_Id=9606 Gene_Symbol=ADAM10 Putative uncharacterized protein ADAM10_AIDTIYQTTDFSGIR__ADAM10	2.73034e+06	1451733	5231223	1.18521e+06	1.41359e+06	2.44033e+06	3.1243e+06	5643862	4225923	5.12397e+06	2.87464e+06	8096554	4179768	3958049	2728666	3.71601e+06	2.64654e+06	7.958e+06	1622106	2.09723e+06	3.29397e+06	944547	2.47631e+06	1.48751e+06	1.70223e+06	2.02777e+06	1905673
IPI:IPI00440932.1_Tax_Id=9606 Gene_Symbol=ADAM9 Isoform 1 of Disintegrin and metalloproteinase domain-containing protein 9_LVDAGEEC[160.0307]DC[160.0307]GTPK__ADAM9	340108	4796534	368778	1.58921e+06	3.79056e+06	649092	4723840	249587	118614	1.33806e+06	4.86577e+06	564644	4127319	979412	1.5202e+06	821505	4524306	474357	2426923	556805	855447	1.68673e+06	5.13095e+06	879732	3.09979e+06	727957	4.90271e+06
IPI:IPI00394668.2_Tax_Id=9606 Gene_Symbol=ADAR Isoform 2 of Double-stranded RNA-specific adenosine deaminase_IC[160.0307]DYLFNVSDSSALNLAK__ADAR	1.29218e+06	2.69132e+06	785749	2.80885e+06	2.30187e+06	2.89293e+06	2.39181e+06	590205	1561302	900948	3125993	1.88628e+06	3.01696e+06	2.61345e+06	2.06724e+06	1.3113e+06	4.61042e+06	3.53834e+06	2096132	1.78463e+06	2.1001e+06	1.61947e+06	1.98967e+06	3.22232e+06	1.12376e+06	918184	6447117
IPI:IPI00394668.2_Tax_Id=9606 Gene_Symbol=ADAR Isoform 2 of Double-stranded RNA-specific adenosine deaminase_YLNTNPVGGLLEYAR__ADAR	9672306	12100000	3682288	10600000	13600000	7.49542e+06	7584524	2.30992e+06	5085134	4975994	22700000	5.57802e+06	10900000	9108897	13300000	5.06422e+06	13900000	10400000	9351892	6.07719e+06	5.52791e+06	6234800	14100000	7331193	8715862	7.71964e+06	17400000
IPI:IPI00394668.2_Tax_Id=9606 Gene_Symbol=ADAR Isoform 2 of Double-stranded RNA-specific adenosine deaminase_AMTILLEEAK__ADAR	5100689	5364038	2435539	4.4136e+06	11100000	5199848	6.48856e+06	1.17115e+06	633805	5103716	16300000	1.96416e+06	7.14064e+06	5.41821e+06	12200000	2.31963e+06	8596004	10000000	8421308	8.11264e+06	3.02994e+06	5291631	9758142	6807747	17100000	15300000	859567
IPI:IPI00394668.2_Tax_Id=9606 Gene_Symbol=ADAR Isoform 2 of Double-stranded RNA-specific adenosine deaminase_GETVNDC[160.0307]HAEIISR__ADAR	83453.7	517093	349664	578200	752189	411542	232134	112216	24874.4	312414	3066310	256615	831075	260602	325943	431473	1.59832e+06	420837	1.21976e+06	721084	294355	202980	1.22405e+06	788136	367940	439342	1.19401e+06
IPI:IPI00394668.2_Tax_Id=9606 Gene_Symbol=ADAR Isoform 2 of Double-stranded RNA-specific adenosine deaminase_NPISGLLEYAQFASQTC[160.0307]EFNMIEQSGPPHEPR__ADAR	1.16234e+06	4.62312e+06	745437	3.46943e+06	2.47003e+06	2.29893e+06	1.57303e+06	1.18151e+06	327079	1.18504e+06	4241817	1.99755e+06	4740351	3.55474e+06	2.08349e+06	1.32586e+06	5483971	6.42105e+06	1.18205e+06	2372420	1.34569e+06	2649915	2.85441e+06	2.57361e+06	1.71577e+06	851555	13000000
IPI:IPI00220158.1_Tax_Id=9606 Gene_Symbol=ADD1 Isoform 1 of Alpha-adducin_TSTSAVPNLFVPLNTNPK__ADD1	3.94065e+06	23900000	25600000	14100000	7.00682e+06	18100000	9886211	32600000	1.69734e+06	14900000	23200000	51600000	12500000	34300000	2.53422e+06	33900000	10400000	13200000	31500000	16900000	4300569	11500000	2672173	10700000	13700000	770148	24000000
IPI:IPI00220158.1_Tax_Id=9606 Gene_Symbol=ADD1 Isoform 1 of Alpha-adducin_WQIGEQEFEALMR__ADD1	10900000	44600000	53900000	29300000	7344341	32900000	13500000	42600000	8286545	31200000	12100000	77800000	28500000	55800000	5.16683e+06	55000000	14700000	26400000	16900000	17600000	9671596	12700000	23100000	18800000	34300000	6.69896e+06	36900000
IPI:IPI00220158.1_Tax_Id=9606 Gene_Symbol=ADD1 Isoform 1 of Alpha-adducin_QDFNMMEQK__ADD1	10400000	24900000	33700000	20300000	6.9437e+06	21900000	10700000	29700000	2870261	14600000	20400000	40000000	23300000	37600000	2.66129e+06	36600000	7.48585e+06	18400000	31300000	11700000	7810735	15800000	12100000	11400000	20100000	1.57028e+06	30200000
IPI:IPI00220158.1_Tax_Id=9606 Gene_Symbol=ADD1 Isoform 1 of Alpha-adducin_SPGSPVGEGTGSPPK__ADD1	5.41469e+06	19800000	16800000	8966959	5.82001e+06	6.87312e+06	7518588	6.50747e+06	3.19913e+06	8729304	20800000	8.3309e+06	9141191	11500000	2.8227e+06	10700000	7.42552e+06	7984099	19700000	4.23597e+06	8615343	7.45285e+06	12500000	8770780	17600000	3.11329e+06	24400000
IPI:IPI00220158.1_Tax_Id=9606 Gene_Symbol=ADD1 Isoform 1 of Alpha-adducin_TLASAGGPDNLVLLNPEK__ADD1	29100000	59900000	104000000	44100000	17500000	56000000	27700000	73800000	17500000	39800000	59800000	105000000	40700000	93400000	9707370	100000000	25400000	34900000	77600000	32200000	23200000	38300000	48100000	31300000	57500000	13300000	60800000
IPI:IPI00220158.1_Tax_Id=9606 Gene_Symbol=ADD1 Isoform 1 of Alpha-adducin_INLQGDIVDR__ADD1	24900000	49300000	70800000	41700000	11100000	46800000	24600000	61000000	13900000	36100000	40100000	79800000	37800000	72400000	8.20917e+06	67300000	20100000	37600000	51400000	22400000	19300000	34200000	31500000	29600000	49400000	13000000	65700000
IPI:IPI00220158.1_Tax_Id=9606 Gene_Symbol=ADD1 Isoform 1 of Alpha-adducin_SLVQGELVTASK__ADD1	16500000	39600000	55100000	35300000	12900000	34000000	18100000	55100000	4945240	30100000	29300000	73600000	28100000	61100000	7683001	64300000	19300000	39700000	57800000	21500000	14000000	26800000	8624073	21400000	43600000	2.84024e+06	47800000
IPI:IPI00220158.1_Tax_Id=9606 Gene_Symbol=ADD1 Isoform 1 of Alpha-adducin_LADLFGWSQLIYNHITTR__ADD1	2.72267e+06	9532016	5.91245e+06	5.14395e+06	260316	3.70793e+06	1.15599e+06	7.9074e+06	1.63349e+06	2.38757e+06	997856	3366710	6750551	16000000	269185	5880433	2.759e+06	5.94028e+06	1.35265e+06	5513475	3.68989e+06	899312	1.96623e+06	1.43008e+06	2248421	283639	5326032
IPI:IPI00220158.1_Tax_Id=9606 Gene_Symbol=ADD1 Isoform 1 of Alpha-adducin_VNSEQEHFLIVPFGLLYSEVTASSLVK__ADD1	5524524	13600000	27300000	18500000	1159092	17300000	5.05545e+06	32900000	2.19113e+06	10600000	3278939	64000000	21800000	37900000	2.92563e+06	22100000	5.28877e+06	11200000	8595664	18900000	5837611	12500000	11100000	2.44486e+06	8539368	2.54343e+06	17200000
IPI:IPI00220158.1_Tax_Id=9606 Gene_Symbol=ADD1 Isoform 1 of Alpha-adducin_VSMILQSPAFC[160.0307]EELESMIQEQFK__ADD1	8.30156e+06	31300000	33800000	28400000	6144747	22200000	11200000	18600000	5.4663e+06	16900000	10200000	30300000	19900000	35600000	6.86471e+06	39200000	11800000	17600000	12600000	12700000	18200000	12400000	19100000	13800000	29500000	3.90694e+06	30500000
IPI:IPI00019904.2_Tax_Id=9606 Gene_Symbol=ADD2 Isoform 1 of Beta-adducin_GLSQMTTSADTDVDTSK__ADD2	1710534	695978	12100000	2235044	1.27164e+06	4468693	799483	18400000	820162	4.33097e+06	4184081	23600000	3.88116e+06	17700000	178692	18900000	546443	2.71483e+06	5675167	726509	215937	6.36778e+06	649137	2.77152e+06	270192	1.05646e+06	5293948
IPI:IPI00019904.2_Tax_Id=9606 Gene_Symbol=ADD2 Isoform 1 of Beta-adducin_VNILGEVVEK__ADD2	3.96177e+06	1.83556e+06	37300000	10300000	4960937	11100000	5060879	36000000	7054262	20100000	15700000	54400000	12200000	46700000	1.47825e+06	49000000	6.24907e+06	7.63692e+06	17700000	1700031	882884	17600000	23500000	5.6678e+06	1.8403e+06	7.15799e+06	8.03379e+06
IPI:IPI00019904.2_Tax_Id=9606 Gene_Symbol=ADD2 Isoform 1 of Beta-adducin_GVSC[160.0307]SEVTASSLIK__ADD2	859549	1.46711e+06	3.50363e+06	2.95502e+06	2.05286e+06	3161011	1.40904e+06	14600000	1.197e+06	2.35501e+06	2427594	16900000	4.03782e+06	13300000	304529	11500000	1.30698e+06	2818097	10500000	4476258	9171518	3.31819e+06	3.93495e+06	1.31251e+06	1.90411e+06	557438	3.14596e+06
IPI:IPI00019904.2_Tax_Id=9606 Gene_Symbol=ADD2 Isoform 1 of Beta-adducin_SAGPQSQLLASVIAEK__ADD2	2.60968e+06	4281849	31600000	7.27787e+06	5744513	16700000	5659449	38500000	1.1565e+06	13700000	11900000	48400000	7555017	35600000	138428	47300000	3945310	9336898	17600000	1721153	2.07384e+06	14300000	2.80548e+06	8985331	3840758	2.45924e+06	9784895
IPI:IPI00019904.2_Tax_Id=9606 Gene_Symbol=ADD2 Isoform 1 of Beta-adducin_FSEDDPEYMR__ADD2	1.10572e+06	1.63091e+06	8959719	4.04889e+06	2.05307e+06	4573279	1.88017e+06	9743240	1.26683e+06	4.20953e+06	4198634	14000000	4.78255e+06	11800000	349906	16900000	1.64134e+06	2.7421e+06	5.47942e+06	185594	1117383	5316380	3.51554e+06	3.84619e+06	1.3524e+06	807415	3.07231e+06
IPI:IPI00019904.2_Tax_Id=9606 Gene_Symbol=ADD2 Isoform 1 of Beta-adducin_TESVTSGPMSPEGSPSK__ADD2	1271578	3.13411e+06	9622147	4.72676e+06	1.81075e+06	5713932	2.29374e+06	15700000	650854	6.24724e+06	3.75549e+06	18600000	6612589	12300000	168354	13800000	1.60172e+06	4.69963e+06	6.79563e+06	2030536	653830	5.22158e+06	5.02635e+06	3723530	1505483	990326	4635159
IPI:IPI00019904.2_Tax_Id=9606 Gene_Symbol=ADD2 Isoform 1 of Beta-adducin_SEVEIPATVTAFVFEEDGAPVPALR__ADD2	548335	1.19618e+06	6.39461e+06	3.11375e+06	729866	3.41481e+06	1.5952e+06	5268241	429806	3.07283e+06	819746	10200000	2.81788e+06	10200000	403142	9060538	1.34115e+06	1.78775e+06	2.34509e+06	432284	326886	785466	792814	2.4584e+06	1.06736e+06	190191	1.53113e+06
IPI:IPI00019904.2_Tax_Id=9606 Gene_Symbol=ADD2 Isoform 1 of Beta-adducin_NHGVVALGDTVEEAFYK__ADD2	4789744	5781943	23200000	11400000	4.38666e+06	12100000	4247033	25500000	5.30173e+06	10700000	6.45898e+06	54400000	12600000	38100000	3.24314e+06	37000000	4984046	6385995	9682256	2.67501e+06	2.05206e+06	538762	15500000	7079545	3229173	3266226	9136992
IPI:IPI00004408.1_Tax_Id=9606 Gene_Symbol=ADD3 Isoform 1 of Gamma-adducin_VNIIGEVVDQGSTNLK__ADD3	20100000	59400000	75700000	62600000	12200000	46000000	22200000	40700000	13400000	37400000	36300000	70400000	28100000	56100000	8690398	54400000	26700000	34300000	35900000	26800000	19100000	16000000	37400000	27700000	55800000	6986399	61500000
IPI:IPI00004408.1_Tax_Id=9606 Gene_Symbol=ADD3 Isoform 1 of Gamma-adducin_IEEVLSPEGSPSK__ADD3	10900000	38800000	48600000	22700000	7511143	22000000	12100000	38100000	2.62338e+06	25600000	19600000	33600000	20600000	26700000	4.94194e+06	38600000	8400856	23500000	32900000	16800000	17900000	8975542	13700000	12700000	38500000	3.7826e+06	38100000
IPI:IPI00004408.1_Tax_Id=9606 Gene_Symbol=ADD3 Isoform 1 of Gamma-adducin_TAGPQSQLLAGIVVDKPPSTMQFEDDDHGPPAPPNPFSHLTEGELEEYK__ADD3	28500000	105000000	119000000	77900000	12600000	70800000	29100000	78700000	2699853	59600000	22800000	124000000	60900000	107000000	9440379	78000000	23200000	44200000	38000000	60400000	32100000	28000000	15400000	27200000	86000000	2007929	98200000
IPI:IPI00004408.1_Tax_Id=9606 Gene_Symbol=ADD3 Isoform 1 of Gamma-adducin_GLSFSEATASNLVK__ADD3	12500000	29800000	38800000	20200000	6.5921e+06	18700000	10300000	25000000	4.33617e+06	18100000	18600000	36300000	18400000	30600000	4809612	26500000	8.31519e+06	19600000	29200000	17300000	13200000	10200000	13800000	8.30808e+06	30400000	6.74253e+06	28100000
IPI:IPI00004408.1_Tax_Id=9606 Gene_Symbol=ADD3 Isoform 1 of Gamma-adducin_SDVEIPATVTAFSFEDDTVPLSPLK__ADD3	2.42802e+06	13100000	7841595	7038535	1.11266e+06	5871909	2188787	6.82845e+06	195081	4.76055e+06	3.11255e+06	11200000	5417798	7839581	899813	5942502	3047773	7237166	4730984	4170330	3.05885e+06	1.78452e+06	1.63984e+06	2.30745e+06	7837262	355470	10100000
IPI:IPI00004408.1_Tax_Id=9606 Gene_Symbol=ADD3 Isoform 1 of Gamma-adducin_IEDPNQFVPLNTNPNEVLEK__ADD3	5.65676e+06	18400000	24200000	13000000	3.38788e+06	13500000	7664526	12900000	3.42189e+06	11600000	13200000	22100000	9643246	17400000	3.20476e+06	18000000	6685771	9431075	18100000	10700000	7662972	5330299	4.05858e+06	10800000	19200000	2421822	19600000
IPI:IPI00004408.1_Tax_Id=9606 Gene_Symbol=ADD3 Isoform 1 of Gamma-adducin_QDFNMMEQR__ADD3	7.42583e+06	23900000	25500000	13200000	2.59554e+06	12400000	4205483	15200000	340947	14000000	8773679	23900000	11200000	20300000	2694221	17300000	2.50951e+06	16500000	17200000	8610030	6506028	8563684	3.85935e+06	5.2594e+06	21900000	52830.5	24000000
IPI:IPI00004408.1_Tax_Id=9606 Gene_Symbol=ADD3 Isoform 1 of Gamma-adducin_VGEIEFEGLMR__ADD3	8422106	36300000	31500000	21400000	3515803	20500000	6908143	22300000	3021063	15100000	11300000	34100000	19300000	26100000	11000000	23500000	8459543	17400000	15600000	14200000	12500000	5699475	9969249	7577564	30900000	2.17034e+06	35500000
IPI:IPI00004408.1_Tax_Id=9606 Gene_Symbol=ADD3 Isoform 1 of Gamma-adducin_EQDHIIIIPR__ADD3	737401	3.1312e+06	3.68758e+06	1.86017e+06	486502	1.71715e+06	712960	2176810	69853.6	2.00619e+06	96613.6	2348143	1.53601e+06	2.0925e+06	278248	2.26227e+06	139952	1.64033e+06	1.9783e+06	1.00403e+06	1.00709e+06	1.02504e+06	1.3322e+06	1085712	2352684	268732	1.96323e+06
IPI:IPI00004408.1_Tax_Id=9606 Gene_Symbol=ADD3 Isoform 1 of Gamma-adducin_VTQILQSPAFREDLEC[160.0307]LIQEQMK__ADD3	5.9582e+06	25700000	23900000	17300000	518318	15200000	7389223	9006404	1.23777e+06	10900000	2704494	16600000	13400000	18900000	2.39073e+06	17700000	6219240	9620476	5956295	8464335	7.44956e+06	4142697	7965218	6402160	21300000	486238	25700000
IPI:IPI00004408.1_Tax_Id=9606 Gene_Symbol=ADD3 Isoform 1 of Gamma-adducin_C[160.0307]GILPISQESLLLGDVAYYDYQGSLEEQEER__ADD3	3515166	2.13351e+06	2.86878e+06	6283442	329773	4820514	766676	4210400	605299	1.89992e+06	533500	8655797	4082436	6792743	553863	2.78091e+06	814335	1.16913e+06	470288	3.78062e+06	2.4402e+06	845914	537628	1.51669e+06	5062301	332404	6028037
IPI:IPI00746777.3_Tax_Id=9606 Gene_Symbol=ADH5;ADH5P4 Alcohol dehydrogenase class-3_VDEFVTHNLSFDEINK__ADH5	52100000	271000000	64300000	72000000	43900000	86600000	117000000	41400000	9974385	43700000	110000000	63300000	159000000	80600000	43100000	52300000	106000000	180000000	94400000	67400000	45700000	91900000	81100000	66900000	225000000	61600000	243000000
IPI:IPI00746777.3_Tax_Id=9606 Gene_Symbol=ADH5;ADH5P4 Alcohol dehydrogenase class-3_AGDTVIPLYIPQC[160.0307]GEC[160.0307]K__ADH5	19900000	141000000	32100000	29700000	25500000	44700000	51400000	16800000	6409859	21400000	90500000	29900000	63900000	27200000	22100000	24700000	45600000	81900000	71000000	29300000	19000000	27600000	40900000	24900000	113000000	27000000	137000000
IPI:IPI00746777.3_Tax_Id=9606 Gene_Symbol=ADH5;ADH5P4 Alcohol dehydrogenase class-3_VC[160.0307]LLGC[160.0307]GISTGYGAAVNTAK__ADH5	6836547	39200000	7541329	11000000	11600000	15800000	18900000	8959068	4.36171e+06	8091345	44500000	12600000	26200000	10000000	7389610	6293876	17600000	24300000	27600000	16300000	9791059	12900000	13100000	7265597	29200000	10800000	39300000
IPI:IPI00746777.3_Tax_Id=9606 Gene_Symbol=ADH5;ADH5P4 Alcohol dehydrogenase class-3_IDPLAPLDK__ADH5	31100000	150000000	47000000	49700000	36200000	52900000	74400000	25300000	11000000	39800000	93600000	38300000	94100000	54600000	34400000	36500000	72800000	103000000	100000000	50200000	29000000	52900000	68900000	48600000	151000000	45000000	145000000
IPI:IPI00746777.3_Tax_Id=9606 Gene_Symbol=ADH5;ADH5P4 Alcohol dehydrogenase class-3_GTAFGGWK__ADH5	16400000	70900000	15300000	16000000	11700000	18500000	27200000	12000000	3711698	11900000	44000000	16600000	35100000	17800000	17300000	13500000	23700000	61900000	30200000	14500000	10800000	18900000	17600000	16600000	55800000	13900000	65200000
IPI:IPI00746777.3_Tax_Id=9606 Gene_Symbol=ADH5;ADH5P4 Alcohol dehydrogenase class-3_LVSEYMSK__ADH5	26900000	82500000	23700000	28200000	19700000	32500000	44800000	17100000	7.35525e+06	15600000	67400000	20500000	51900000	27700000	14600000	18000000	33500000	69300000	56800000	27200000	20000000	22800000	28300000	23100000	77900000	23700000	89800000
IPI:IPI00746777.3_Tax_Id=9606 Gene_Symbol=ADH5;ADH5P4 Alcohol dehydrogenase class-3_IIGVDINK__ADH5	38100000	138000000	42500000	44400000	26600000	48600000	73800000	23200000	1.17916e+06	29700000	75800000	32300000	82900000	44000000	24400000	32100000	57200000	94800000	74600000	29900000	20100000	48900000	45500000	56700000	155000000	27600000	133000000
IPI:IPI00290279.1_Tax_Id=9606 Gene_Symbol=ADK Isoform Long of Adenosine kinase_ELFDELVK__ADK	3893016	6490600	2251037	7094357	12600000	3.09989e+06	6227895	1.50748e+06	2028887	3.82614e+06	10600000	3.13858e+06	13500000	6356629	3792559	3.49454e+06	10700000	6.32188e+06	8576600	6.16952e+06	7697895	5.33867e+06	6756264	7562359	5191770	6666300	8566324
IPI:IPI00290279.1_Tax_Id=9606 Gene_Symbol=ADK Isoform Long of Adenosine kinase_IVIFTQGR__ADK	10100000	11800000	8475678	15400000	7130056	7.34705e+06	9464018	3582712	3400335	8376273	19900000	5048311	17500000	8591150	8320347	7534011	16600000	10900000	12800000	7322432	12000000	13600000	12800000	13000000	10500000	13800000	13700000
IPI:IPI00290279.1_Tax_Id=9606 Gene_Symbol=ADK Isoform Long of Adenosine kinase_ENILFGMGNPLLDISAVVDK__ADK	3.7098e+06	7.87689e+06	2738322	10700000	3.66618e+06	4.72058e+06	5.98445e+06	1.70122e+06	1.84115e+06	4.02651e+06	5381786	3.59596e+06	19800000	6.42858e+06	3510640	3822872	9205548	7.26024e+06	2.08247e+06	7.44481e+06	7229107	6.17393e+06	8058535	9420857	5452747	2.91761e+06	14400000
IPI:IPI00290279.1_Tax_Id=9606 Gene_Symbol=ADK Isoform Long of Adenosine kinase_VMPYVDILFGNETEAATFAR__ADK	1.21019e+06	1.46687e+06	501086	2.43936e+06	750426	915164	1031896	395383	578800	696124	667008	722469	3.35962e+06	1.7884e+06	991500	660176	1.56746e+06	1.61902e+06	1.03748e+06	1.34563e+06	1.29643e+06	296240	1.74811e+06	2.22776e+06	1.69173e+06	332541	2.10889e+06
IPI:IPI00290279.1_Tax_Id=9606 Gene_Symbol=ADK Isoform Long of Adenosine kinase_SLIANLAAANC[160.0307]YK__ADK	1.61984e+06	2965415	433909	2.92404e+06	2806489	1.27163e+06	1.96126e+06	482430	624535	1470101	5478534	1.76007e+06	6.48118e+06	2553196	1.08649e+06	1285846	4514822	3.77643e+06	5495420	3.03801e+06	2218781	2.40881e+06	3.35034e+06	1.53503e+06	1564821	975426	7866421
IPI:IPI00015865.6_Tax_Id=9606 Gene_Symbol=ADPRHL2 Poly(ADP-ribose) glycohydrolase ARH3_IGELLDQASVTR__ADPRHL2	5.18193e+06	6.63775e+06	2486808	5947191	9882417	4260663	6996819	1.18825e+06	1.77106e+06	3.61273e+06	12200000	1.8688e+06	4606090	2.79412e+06	1508829	2.91519e+06	7209189	11600000	8176229	3131849	3.41476e+06	3648593	8.2949e+06	9477127	6864208	972657	10400000
IPI:IPI00015865.6_Tax_Id=9606 Gene_Symbol=ADPRHL2 Poly(ADP-ribose) glycohydrolase ARH3_TEALYYTDDTAMAR__ADPRHL2	2.34756e+06	3.87932e+06	1.7289e+06	4643789	5.02106e+06	2.44306e+06	4.08127e+06	1.36936e+06	1.55586e+06	2539247	3.78149e+06	2.27749e+06	4.18409e+06	2.25297e+06	730506	1.8641e+06	3.23685e+06	7739419	3.34799e+06	4.0256e+06	2.50078e+06	4.31387e+06	3.69243e+06	5.0168e+06	3.11231e+06	1.19623e+06	7205754
IPI:IPI00033030.2_Tax_Id=9606 Gene_Symbol=ADRM1 Putative uncharacterized protein DKFZp686G2045_SQSAAVTPSSTTSSTR__ADRM1	1.02038e+06	4.73475e+06	2.40456e+06	3276139	3.70622e+06	2.31342e+06	5.2911e+06	2386071	206916	2.02076e+06	9394245	2.91909e+06	4385744	5.31039e+06	1.03834e+06	4.0706e+06	4409302	7446406	6149131	4.86578e+06	2.86119e+06	3.9107e+06	421847	2.89446e+06	3.01538e+06	6928.29	11100000
IPI:IPI00915872.1_Tax_Id=9606 Gene_Symbol=ADSL cDNA FLJ59367, highly similar to Adenylosuccinate lyase_VDIEVLSVLASLGASVHK__ADSL	609695	2.86433e+06	413154	3.19345e+06	153795	1.54737e+06	2.986e+06	737879	1470426	879625	63146.2	725853	3140705	1.62727e+06	732765	1.02408e+06	1.46522e+06	1.28849e+06	139402	1508443	1.26516e+06	568762	1.87163e+06	1.93495e+06	2.00915e+06	513264	2.63869e+06
IPI:IPI00026833.4_Tax_Id=9606 Gene_Symbol=- 21 kDa protein_C[160.0307]GWLDLVLLK__ADSS	777002	4411899	1.73873e+06	1.67172e+06	1564142	1.07712e+06	2.71958e+06	1.44931e+06	1.69183e+06	2.27238e+06	1.09869e+06	3.68043e+06	3.59071e+06	2.04445e+06	2.0188e+06	1.7099e+06	1.94735e+06	2734999	887597	1.60372e+06	885039	747288	1796521	941665	3.1538e+06	702158	3.59545e+06
IPI:IPI00001091.4_Tax_Id=9606 Gene_Symbol=AFG3L2 AFG3-like protein 2_LEIMEFVNFLK__AFG3L2	1.18108e+06	10300000	9444641	4.65333e+06	2.61609e+06	6.48594e+06	5728971	7.10576e+06	545537	4.64573e+06	3.19753e+06	16300000	10600000	12600000	2748370	11600000	9159723	8.15729e+06	2.79961e+06	3884083	1.52906e+06	2.64337e+06	5.77686e+06	5249467	5839920	835239	5.5879e+06
IPI:IPI00001091.4_Tax_Id=9606 Gene_Symbol=AFG3L2 AFG3-like protein 2_VALLLLEK__AFG3L2	7.88967e+06	22800000	70800000	17400000	14100000	36800000	32700000	47300000	3.8182e+06	23500000	28200000	81400000	36200000	75200000	8522717	98200000	21400000	18100000	46300000	12700000	4253806	19700000	29700000	23500000	37300000	7240936	12500000
IPI:IPI00001091.4_Tax_Id=9606 Gene_Symbol=AFG3L2 AFG3-like protein 2_DLFALAR__AFG3L2	1124684	4696227	5083785	2.12187e+06	2143899	2.8652e+06	3.66645e+06	2.31921e+06	1.9199e+06	2.51798e+06	4698782	5.37756e+06	3672131	6130830	2.01062e+06	7228130	5.155e+06	3728310	4.02056e+06	1162672	1.06063e+06	2.84676e+06	3.53908e+06	2827326	3834098	1.01745e+06	3.05671e+06
IPI:IPI00019943.1_Tax_Id=9606 Gene_Symbol=AFM Afamin_IAPQLSTEELVSLGEK__AFM	20500000	7791851	2451462	6.79637e+06	4678273	2.9046e+06	5.7042e+06	3.7962e+06	25800000	1.1894e+06	7583021	763901	7141949	3.84181e+06	5.56484e+06	6254200	8279069	5006960	6884971	10600000	25000000	1.49567e+06	4706406	4673475	13700000	15700000	241936
IPI:IPI00019943.1_Tax_Id=9606 Gene_Symbol=AFM Afamin_FTDSENVC[160.0307]QER__AFM	13100000	7241048	2.04554e+06	5280895	3.6596e+06	1.76395e+06	2.94852e+06	2.79046e+06	12700000	1.03518e+06	8741944	1.46601e+06	6.95846e+06	3767375	3.49072e+06	4.24699e+06	5389539	3094711	4708097	4.4724e+06	16600000	1.73686e+06	3.72119e+06	3256254	7204566	12200000	4.02621e+06
IPI:IPI00019943.1_Tax_Id=9606 Gene_Symbol=AFM Afamin_AESPEVC[160.0307]FNEESPK__AFM	22400000	10300000	2083133	6798417	4.80581e+06	1.88727e+06	3.84686e+06	4360796	20100000	1.00275e+06	12700000	2260174	8009172	4.14065e+06	4228708	5.66126e+06	7.42393e+06	3948250	7.20176e+06	5975698	18700000	332704	3541451	3.97336e+06	13300000	12900000	779018
IPI:IPI00019943.1_Tax_Id=9606 Gene_Symbol=AFM Afamin_HELTDEELQSLFTNFANVVDK__AFM	22800000	10900000	2.85046e+06	8807059	3716880	2.90859e+06	4.25945e+06	4.78099e+06	18900000	1.15084e+06	5.66266e+06	1.57184e+06	10700000	5.0402e+06	5.60486e+06	6.52198e+06	9723288	4577737	4.22379e+06	9917670	23500000	287828	5399980	4531124	12400000	9013856	922714
IPI:IPI00019943.1_Tax_Id=9606 Gene_Symbol=AFM Afamin_IC[160.0307]AMEGLPQK__AFM	19500000	8378106	1.66581e+06	6506437	5054880	1726500	2.3908e+06	3.01914e+06	14200000	1.02912e+06	7469299	1.06074e+06	8193695	3.82688e+06	4386420	4953031	6.14621e+06	2.24925e+06	4.63144e+06	5.94853e+06	19100000	1.67799e+06	4677085	3.81826e+06	8855904	13200000	1.80986e+06
IPI:IPI00019943.1_Tax_Id=9606 Gene_Symbol=AFM Afamin_LPNNVLQEK__AFM	24600000	4340998	2819276	8.02649e+06	6855934	3.11942e+06	6331944	3.86198e+06	19400000	2370524	11800000	1.01746e+06	10400000	5.4433e+06	5.76886e+06	6029070	7380435	5446071	7942678	8305254	23700000	983178	9230326	4.45755e+06	16500000	15500000	629148
IPI:IPI00019943.1_Tax_Id=9606 Gene_Symbol=AFM Afamin_FTFEYSR__AFM	10400000	2.45362e+06	1080074	3.38156e+06	2.7492e+06	1.39308e+06	2.37846e+06	2.05419e+06	9374485	1.02362e+06	4581024	771225	2.79601e+06	1.97147e+06	1.92389e+06	2.86873e+06	3.01732e+06	3091438	2.61853e+06	3880838	8.17494e+06	1.31165e+06	2365573	2063822	5030312	5939908	404957
IPI:IPI00019353.4_Tax_Id=9606 Gene_Symbol=AGK cDNA FLJ61206, highly similar to Homo sapiens multiple substrate lipid kinase (MULK), mRNA_EDFLNIC[160.0307]IEPDTISK__AGK	6.29236e+06	25800000	9395041	18000000	6.32704e+06	5.88809e+06	12700000	9165259	5916373	7161201	10900000	17200000	16300000	14200000	7635212	13300000	17300000	9073972	9384186	13000000	6306648	4299301	9902873	5929741	9503400	3.58258e+06	10800000
IPI:IPI00019353.4_Tax_Id=9606 Gene_Symbol=AGK cDNA FLJ61206, highly similar to Homo sapiens multiple substrate lipid kinase (MULK), mRNA_ATVFLNPAAC[160.0307]K__AGK	1.13922e+06	11000000	2128796	5.97562e+06	4400917	3.55985e+06	11200000	4.41932e+06	1.3863e+06	5461897	11400000	4802014	9219828	8579505	2.21647e+06	8516829	10500000	10700000	9177018	1.91914e+06	451676	6456444	9473425	4893954	6.17396e+06	841104	13600000
IPI:IPI00019353.4_Tax_Id=9606 Gene_Symbol=AGK cDNA FLJ61206, highly similar to Homo sapiens multiple substrate lipid kinase (MULK), mRNA_REQMLTSPTQ__AGK	721860	3.2609e+06	2.96526e+06	2.10675e+06	1391222	1740176	4.56499e+06	3.44716e+06	158117	2.36422e+06	9298079	6.77836e+06	4454513	4664820	1.48549e+06	4939200	5887022	4.81844e+06	6469188	2186789	453033	1.65022e+06	2.43162e+06	2.71272e+06	2.25859e+06	567799	3.72656e+06
IPI:IPI00019353.4_Tax_Id=9606 Gene_Symbol=AGK cDNA FLJ61206, highly similar to Homo sapiens multiple substrate lipid kinase (MULK), mRNA_LQFFC[160.0307]DPR__AGK	948795	7.75906e+06	8577356	7727815	3.91862e+06	4.46913e+06	12700000	6100441	511818	7572408	15700000	15700000	10800000	11800000	5585101	13900000	14600000	11900000	10100000	5843764	1.96492e+06	7140041	10600000	6961361	6.21834e+06	1375657	13000000
IPI:IPI00328318.7_Tax_Id=9606 Gene_Symbol=AGL Isoform 5 of Glycogen debranching enzyme_LTLAELNQILYR__AGL	1.19608e+06	11500000	8036687	2.7741e+06	2437977	15600000	3.42581e+06	5355665	728548	3.62077e+06	3052121	10800000	4294286	8261357	1.42669e+06	7991166	4.57389e+06	2250099	4018713	2.25233e+06	886408	3046238	7.85412e+06	2.56895e+06	8836958	1.28978e+06	9503240
IPI:IPI00328318.7_Tax_Id=9606 Gene_Symbol=AGL Isoform 5 of Glycogen debranching enzyme_LGISSLIR__AGL	1242984	3.724e+06	2.93198e+06	2.66428e+06	2732235	5.10192e+06	3.41204e+06	1.76505e+06	624149	1.01264e+06	5.8478e+06	1.72999e+06	2.81287e+06	3800395	1.74539e+06	3.99305e+06	3127671	1.67438e+06	5.61668e+06	2.32438e+06	1.37258e+06	5640426	7.59676e+06	1757605	4056876	2.40682e+06	8204030
IPI:IPI00328318.7_Tax_Id=9606 Gene_Symbol=AGL Isoform 5 of Glycogen debranching enzyme_SGSLAVDNADPILK__AGL	689607	4055668	5.3769e+06	3006693	6942190	6.67761e+06	5026712	2985176	948204	2.46283e+06	10500000	1.63249e+06	4.68296e+06	7018720	2.55164e+06	6.16337e+06	5582088	5166000	10200000	3.15909e+06	1.09779e+06	8442123	9034898	2674238	4913288	3957780	8640592
IPI:IPI00019141.1_Tax_Id=9606 Gene_Symbol=AGPAT1 1-acyl-sn-glycerol-3-phosphate acyltransferase alpha_TGDAISVMSEVAQTLLTQDVR__AGPAT1	1.58113e+06	2.10819e+06	1.83165e+06	4873779	2024372	2.38214e+06	1.94539e+06	1.92724e+06	220307	1.32996e+06	1.03179e+06	4.01395e+06	2571604	1.91267e+06	1.06997e+06	2.6168e+06	3.95271e+06	2.00395e+06	3468483	1.60064e+06	519631	3277400	3.59222e+06	1.82935e+06	1.8976e+06	1.19009e+06	2.92948e+06
IPI:IPI00749011.1_Tax_Id=9606 Gene_Symbol=AGPAT3 Isoform 2 of 1-acyl-sn-glycerol-3-phosphate acyltransferase gamma_NPSLLGILYGK__AGPAT3	1.51196e+06	8416158	7264499	6651813	2.76258e+06	4693305	5186643	3314800	685438	5.63457e+06	2.93794e+06	6.27767e+06	6113280	5171963	2645002	6187727	10300000	3.12074e+06	4523130	4837933	1.67253e+06	4471075	8.23757e+06	5.18767e+06	6.42454e+06	2172515	8774984
IPI:IPI00028491.4_Tax_Id=9606 Gene_Symbol=AGPAT5 1-acyl-sn-glycerol-3-phosphate acyltransferase epsilon_VLSASQAFAAQR__AGPAT5	2219411	9117823	1.35845e+06	3.04036e+06	2.20782e+06	2.71583e+06	4.25224e+06	3.54492e+06	1.90259e+06	3.14017e+06	3946716	4776019	7.96886e+06	4.253e+06	2.39288e+06	2.46436e+06	9525428	3.9723e+06	4.0449e+06	2.82114e+06	1381600	7569499	5477546	5.28555e+06	14000000	1.57468e+06	9088753
IPI:IPI00010349.1_Tax_Id=9606 Gene_Symbol=AGPS Alkyldihydroxyacetonephosphate synthase, peroxisomal_IPDIVLWPTC[160.0307]HDDVVK__AGPS	2.66445e+06	9741574	4.0045e+06	5091303	8639218	1.65682e+06	8911314	1.56105e+06	4.79342e+06	3.97081e+06	9232210	3.71524e+06	8005811	3.82837e+06	4883887	6.81503e+06	13000000	5943721	7475855	4047336	4144341	2133312	8737216	4365527	8608443	2960289	4865889
IPI:IPI00010349.1_Tax_Id=9606 Gene_Symbol=AGPS Alkyldihydroxyacetonephosphate synthase, peroxisomal_ESISDVGFGMLK__AGPS	2.04586e+06	3.89947e+06	1.30241e+06	4252174	2839903	1.45101e+06	3610083	710179	470521	1.62891e+06	4.09761e+06	1.17628e+06	3.31645e+06	2.56199e+06	2.17992e+06	3.13467e+06	7.64624e+06	1.90611e+06	2.39573e+06	3094662	2.13859e+06	1.46428e+06	4171989	4.42184e+06	3.60353e+06	2.10041e+06	2695741
IPI:IPI00374563.3_Tax_Id=9606 Gene_Symbol=AGRN Agrin_LELGIGPGAATR__AGRN	7.31398e+06	14800000	1.78172e+06	22300000	9198503	7548934	8.15553e+06	2.15571e+06	1.95199e+06	3.69231e+06	33000000	1.8833e+06	10700000	12300000	6737630	7548210	27000000	3.70142e+06	15100000	6.46676e+06	4347277	9285938	17500000	14800000	10500000	9426999	16000000
IPI:IPI00374563.3_Tax_Id=9606 Gene_Symbol=AGRN Agrin_SFLAFPTLR__AGRN	4.82075e+06	9830893	2.96672e+06	13700000	4.27e+06	3.30484e+06	4991189	1.48585e+06	300464	2.91495e+06	12000000	2.08219e+06	6044167	8005676	3.74321e+06	3778183	22700000	2.43061e+06	5102990	4.33402e+06	1.83233e+06	3683079	10800000	9288709	7.67867e+06	3.87619e+06	7892705
IPI:IPI00374563.3_Tax_Id=9606 Gene_Symbol=AGRN Agrin_SADGLTASC[160.0307]LC[160.0307]PATC[160.0307]R__AGRN	1.35906e+06	4857356	1.27633e+06	12600000	4966666	1.93398e+06	2558624	1.27567e+06	623059	1.77891e+06	18200000	1.72673e+06	6057515	5125853	3.55975e+06	1988686	10600000	2.3906e+06	9576882	1.97172e+06	3.1603e+06	11300000	8.08013e+06	3242128	2.45034e+06	1.11274e+06	8861154
IPI:IPI00374563.3_Tax_Id=9606 Gene_Symbol=AGRN Agrin_VLPEGGAQC[160.0307]EC[160.0307]PLGR__AGRN	5.6752e+06	10600000	2711534	10800000	7.4375e+06	3.02826e+06	4.43828e+06	1.82491e+06	3.39291e+06	3.11193e+06	17800000	1.93599e+06	6143424	5.1564e+06	5.98289e+06	3.53567e+06	14900000	4.04287e+06	10500000	31900000	17900000	4637168	7.98629e+06	7.80524e+06	9342678	3.04795e+06	11800000
IPI:IPI00374563.3_Tax_Id=9606 Gene_Symbol=AGRN Agrin_SPC[160.0307]QPNPC[160.0307]HGAAPC[160.0307]R__AGRN	1.2201e+06	1.84041e+06	146317	2.00441e+06	1.01094e+06	256678	861548	435085	345731	546241	8.34193e+06	540767	1.42051e+06	1.40572e+06	757544	413167	1.95758e+06	1.10482e+06	1.82585e+06	3.1208e+06	2.14192e+06	1.55365e+06	1.64797e+06	808268	797039	492208	3.48922e+06
IPI:IPI00374563.3_Tax_Id=9606 Gene_Symbol=AGRN Agrin_VVISGFGDPLIC[160.0307]DNQVSTGDTR__AGRN	2007302	7775626	1.94624e+06	13600000	3758664	3.11278e+06	4.43306e+06	971944	3953.45	2.05906e+06	22100000	1.80392e+06	5800555	5495109	3.39938e+06	2856655	23400000	2345696	4.13785e+06	3.87414e+06	2.1875e+06	6.66547e+06	9468523	6.80865e+06	4.81689e+06	4.43615e+06	8557700
IPI:IPI00374563.3_Tax_Id=9606 Gene_Symbol=AGRN Agrin_SPC[160.0307]PSVVAPVC[160.0307]GSDASTYSNEC[160.0307]ELQR__AGRN	4.01908e+06	3899211	1.99642e+06	15400000	6130053	2.87904e+06	2454696	700736	856430	3.09619e+06	16400000	1.26382e+06	6007599	5817272	5.17758e+06	1587943	16200000	2315097	7417360	3.4192e+06	2.62279e+06	12700000	9374930	5.04445e+06	3023655	3.19833e+06	10600000
IPI:IPI00374563.3_Tax_Id=9606 Gene_Symbol=AGRN Agrin_TPSLDAEGSNC[160.0307]PATK__AGRN	3.57019e+06	5161285	2486154	8535084	4.94719e+06	9511244	4237158	17400000	691643	2.41629e+06	28500000	2.02594e+06	3.80816e+06	6274741	5203690	2.1965e+06	18900000	5.38688e+06	8087789	6.3692e+06	2.87793e+06	4.13696e+06	10200000	7.41782e+06	5.90249e+06	5316219	11000000
IPI:IPI00374563.3_Tax_Id=9606 Gene_Symbol=AGRN Agrin_GMLC[160.0307]GFGAVC[160.0307]EPNAEGPGR__AGRN	1.95934e+06	5.48548e+06	745957	10500000	3.19949e+06	2.32226e+06	2.00652e+06	774894	388164	1.78145e+06	21800000	1.77612e+06	3.73032e+06	4531343	2.64357e+06	1.51105e+06	13300000	1.67444e+06	6.14079e+06	3965840	1.34198e+06	6002384	7147263	2834233	2.27212e+06	2.43428e+06	8991353
IPI:IPI00374563.3_Tax_Id=9606 Gene_Symbol=AGRN Agrin_ALGPAGC[160.0307]EADASAPATC[160.0307]AEMR__AGRN	2801259	5521958	1.72799e+06	8.06355e+06	1.88858e+06	1.96741e+06	2.75654e+06	692860	80431.3	1.0905e+06	17300000	503251	2.69127e+06	3899376	2188877	1.58337e+06	13200000	1.97632e+06	4.61609e+06	2.78561e+06	1.22069e+06	10100000	8234191	4.84826e+06	2.92173e+06	2893401	10200000
IPI:IPI00374563.3_Tax_Id=9606 Gene_Symbol=AGRN Agrin_VTC[160.0307]DGAYRPVC[160.0307]AQDGR__AGRN	7.42923e+06	11600000	2.49813e+06	27600000	7116549	5.00009e+06	7692733	2.82474e+06	592663	3.65095e+06	59300000	3278715	11500000	11000000	6.59234e+06	3.54442e+06	28300000	5146922	13400000	5244898	4.55382e+06	16500000	21600000	10300000	5356374	7.23799e+06	23600000
IPI:IPI00374563.3_Tax_Id=9606 Gene_Symbol=AGRN Agrin_DFLALALLDGR__AGRN	4315264	9277019	3.14636e+06	15300000	5.68286e+06	4.60953e+06	4.49772e+06	1342774	1.73335e+06	2.91398e+06	21800000	2.52233e+06	7079642	9395993	4.70114e+06	3.92958e+06	22600000	2.75008e+06	23800000	5.49098e+06	2436315	4376370	11400000	8932548	7920214	4.93347e+06	7982043
IPI:IPI00374563.3_Tax_Id=9606 Gene_Symbol=AGRN Agrin_FDTGSGPAVLTSAVPVEPGQWHR__AGRN	7030838	12900000	4519913	19300000	7.77029e+06	5.23137e+06	7883094	1.90947e+06	648027	3.62196e+06	14200000	4881060	7297480	11400000	6.66958e+06	3996311	35600000	1.87661e+06	12100000	9727519	3.60483e+06	6656871	17000000	13400000	12500000	5.89597e+06	13900000
IPI:IPI00374563.3_Tax_Id=9606 Gene_Symbol=AGRN Agrin_SELFGETAR__AGRN	2433246	1.63379e+06	1.22596e+06	7601269	1.61247e+06	1.64483e+06	2.13995e+06	919624	457090	1.18691e+06	18700000	1.75681e+06	3.17427e+06	5840532	1505082	940388	15000000	1.45699e+06	4233341	2408427	798894	1.72709e+06	3937792	4965971	2200514	2.06545e+06	5.50062e+06
IPI:IPI00032220.3_Tax_Id=9606 Gene_Symbol=AGT Angiotensinogen_QPFVQGLALYTPVVLPR__AGT	47500000	43800000	12700000	23300000	8524957	21600000	12200000	12700000	27100000	19400000	8851837	17400000	68800000	20500000	14200000	15000000	34300000	18900000	13900000	32500000	35700000	6193406	27900000	17400000	36800000	20100000	9793939
IPI:IPI00032220.3_Tax_Id=9606 Gene_Symbol=AGT Angiotensinogen_DPTFIPAPIQAK__AGT	104000000	57700000	25600000	41700000	30200000	32700000	25000000	23000000	55600000	36400000	40200000	25900000	119000000	32800000	31300000	25000000	56100000	41700000	50300000	43600000	69600000	19700000	67200000	35700000	70400000	55900000	18800000
IPI:IPI00032220.3_Tax_Id=9606 Gene_Symbol=AGT Angiotensinogen_ALQDQLVLVAAK__AGT	2.40969e+06	834536	387070	530877	271008	778634	404832	509174	838816	504166	553454	515887	1.08926e+06	926441	379219	852171	1441983	670601	824096	725208	1.3905e+06	262523	1.04863e+06	628215	1.17923e+06	224980	122702
IPI:IPI00032220.3_Tax_Id=9606 Gene_Symbol=AGT Angiotensinogen_SLDFTELDVAAEK__AGT	83400000	68400000	19800000	28800000	19700000	27600000	16600000	18800000	53900000	24200000	26000000	27900000	103000000	27300000	18500000	26000000	49300000	21400000	34500000	29200000	54200000	8743313	41500000	26800000	58500000	40400000	17600000
IPI:IPI00032220.3_Tax_Id=9606 Gene_Symbol=AGT Angiotensinogen_LQAILGVPWK__AGT	25100000	45300000	13000000	22400000	18900000	17700000	29700000	7121242	19300000	19200000	27200000	12700000	50000000	18000000	15900000	19000000	35900000	26100000	28100000	22800000	21100000	14100000	39100000	20500000	37800000	17900000	32900000
IPI:IPI00032220.3_Tax_Id=9606 Gene_Symbol=AGT Angiotensinogen_VLSALQAVQGLLVAQGR__AGT	26000000	30200000	8597837	16000000	2.58396e+06	21000000	13800000	6073917	25600000	11100000	4948037	5.88125e+06	41000000	9807998	16500000	13600000	34700000	11600000	3.33822e+06	18800000	19700000	4.10852e+06	30000000	21100000	28300000	16300000	6668645
IPI:IPI00032220.3_Tax_Id=9606 Gene_Symbol=AGT Angiotensinogen_VEGLTFQQNSLNWMK__AGT	4925625	3.25495e+06	1.68244e+06	2.09483e+06	1.90885e+06	2697390	1.20498e+06	2.90929e+06	2.40856e+06	1.66744e+06	4.21203e+06	3.08021e+06	10700000	2.36547e+06	6.60687e+06	1.75821e+06	2.85323e+06	2.38037e+06	2968151	8582925	13300000	1227260	3.2602e+06	1.30646e+06	2.8275e+06	2.378e+06	431062
IPI:IPI00032220.3_Tax_Id=9606 Gene_Symbol=AGT Angiotensinogen_FMQAVTGWK__AGT	62000000	32500000	10300000	22900000	12500000	15000000	12200000	10300000	34600000	14900000	14400000	12100000	37500000	16000000	13300000	10100000	23000000	22100000	18800000	22900000	37200000	9212232	31000000	15500000	32600000	28000000	6.07135e+06
IPI:IPI00012007.6_Tax_Id=9606 Gene_Symbol=AHCY Adenosylhomocysteinase_GISEETTTGVHNLYK__AHCY	2.6133e+06	19300000	7880375	11600000	8878768	14100000	16400000	6727326	3.69314e+06	11900000	23900000	10100000	17500000	9770525	11600000	13300000	14100000	20600000	13400000	9984065	8891434	8693528	20500000	9294362	18100000	5.57361e+06	20000000
IPI:IPI00012007.6_Tax_Id=9606 Gene_Symbol=AHCY Adenosylhomocysteinase_VAVVAGYGDVGK__AHCY	17700000	48100000	29000000	38500000	45400000	43400000	63100000	18800000	19400000	48400000	74400000	24700000	75000000	32300000	58400000	30300000	47000000	54400000	58600000	41600000	19400000	27500000	74900000	27300000	42000000	28100000	78800000
IPI:IPI00012007.6_Tax_Id=9606 Gene_Symbol=AHCY Adenosylhomocysteinase_VPAINVNDSVTK__AHCY	17500000	78300000	50900000	59300000	71200000	73700000	89900000	29200000	13900000	77700000	70100000	43000000	102000000	49700000	62100000	52200000	63100000	97100000	98400000	43900000	14800000	66500000	106000000	46300000	100000000	23500000	136000000
IPI:IPI00012007.6_Tax_Id=9606 Gene_Symbol=AHCY Adenosylhomocysteinase_VADIGLAAWGR__AHCY	13600000	63400000	21200000	36100000	32500000	44500000	57600000	17700000	11200000	37200000	51300000	29500000	57800000	30200000	39500000	26800000	36800000	43200000	41900000	41300000	17300000	25600000	58000000	30200000	50800000	12100000	69200000
IPI:IPI00012007.6_Tax_Id=9606 Gene_Symbol=AHCY Adenosylhomocysteinase_DGPLNMILDDGGDLTNLIHTK__AHCY	16000000	104000000	31300000	56200000	41400000	83500000	79500000	22300000	15600000	50700000	26100000	44000000	97900000	45800000	52900000	35600000	62000000	89100000	29000000	66600000	24000000	25300000	83700000	39700000	75500000	15000000	98900000
IPI:IPI00012007.6_Tax_Id=9606 Gene_Symbol=AHCY Adenosylhomocysteinase_IILLAEGR__AHCY	15800000	48100000	24100000	39100000	26400000	41100000	51700000	17600000	15000000	36700000	47900000	23500000	53200000	27400000	38100000	25700000	42900000	52800000	39000000	32400000	16200000	27000000	54200000	24000000	45500000	19600000	53100000
IPI:IPI00012007.6_Tax_Id=9606 Gene_Symbol=AHCY Adenosylhomocysteinase_WLNENAVEK__AHCY	13000000	49900000	14700000	33200000	37100000	35700000	51100000	13100000	9668705	30900000	54300000	14400000	52700000	19200000	36100000	22100000	34000000	47200000	45700000	29200000	11900000	22100000	48600000	20300000	38400000	15100000	67300000
IPI:IPI00012007.6_Tax_Id=9606 Gene_Symbol=AHCY Adenosylhomocysteinase_YPQLLPGIR__AHCY	3.89806e+06	22700000	6.19037e+06	12500000	9786417	13900000	23500000	5073238	4.56322e+06	9480438	13900000	10400000	24800000	13900000	14300000	9731003	19800000	17600000	10100000	14800000	7.08389e+06	10700000	22000000	8.34543e+06	21500000	5918837	36300000
IPI:IPI00012007.6_Tax_Id=9606 Gene_Symbol=AHCY Adenosylhomocysteinase_YPVGVHFLPK__AHCY	18200000	88800000	73000000	57000000	49400000	76600000	83100000	68200000	23400000	62800000	61400000	101000000	91000000	102000000	70000000	110000000	72600000	78200000	67600000	50600000	26200000	50400000	121000000	46100000	80900000	29800000	113000000
IPI:IPI00012007.6_Tax_Id=9606 Gene_Symbol=AHCY Adenosylhomocysteinase_ALDIAENEMPGLMR__AHCY	15800000	69500000	25000000	41100000	35400000	51700000	67100000	19000000	11500000	35700000	84500000	32500000	65400000	29500000	37700000	35100000	64500000	53700000	42900000	39300000	25900000	27900000	73500000	31400000	48100000	15400000	89700000
IPI:IPI00012007.6_Tax_Id=9606 Gene_Symbol=AHCY Adenosylhomocysteinase_RATDVMIAGK__AHCY	7109703	43700000	9743770	21800000	13900000	22600000	30000000	12200000	8606317	14400000	35300000	17700000	9974848	21600000	23500000	13600000	21100000	39300000	19300000	25800000	12400000	15200000	34000000	11300000	21100000	10700000	62100000
IPI:IPI00012007.6_Tax_Id=9606 Gene_Symbol=AHCY Adenosylhomocysteinase_GETDEEYLWC[160.0307]IEQTLYFK__AHCY	1.03832e+06	6261394	1.51293e+06	3464301	1.2839e+06	3.65109e+06	3.11942e+06	1.98373e+06	1.45698e+06	2.92289e+06	927274	3.16829e+06	8992417	2.97628e+06	2.79604e+06	1.24347e+06	3330342	5.40326e+06	1.03252e+06	3.23089e+06	1254372	860468	4606268	2235430	4323702	691243	5075811
IPI:IPI00182938.8_Tax_Id=9606 Gene_Symbol=AHCYL1 Isoform 1 of Putative adenosylhomocysteinase 2_QVDVVITC[160.0307]TGNK__AHCYL1	6664155	34200000	15900000	13400000	18200000	22200000	25400000	8597786	3309914	17100000	37400000	9682538	24200000	18300000	10800000	15500000	29500000	20300000	37100000	18400000	15500000	12900000	25200000	22900000	23400000	5245857	66700000
IPI:IPI00182938.8_Tax_Id=9606 Gene_Symbol=AHCYL1 Isoform 1 of Putative adenosylhomocysteinase 2_RVVLLAEGR__AHCYL1	2946710	6.6297e+06	17300000	3.48106e+06	3.62517e+06	32500000	15300000	11500000	1.00893e+06	16200000	8727569	18600000	6.46517e+06	17700000	4900992	16900000	23100000	11200000	9725324	9367490	2865731	13400000	22600000	13900000	18600000	2.62547e+06	77900000
IPI:IPI00182938.8_Tax_Id=9606 Gene_Symbol=AHCYL1 Isoform 1 of Putative adenosylhomocysteinase 2_C[160.0307]VNMDGWQANMILDDGGDLTHWVYK__AHCYL1	2.46132e+06	19300000	22700000	9704912	947397	39600000	13500000	11800000	908964	28500000	2616256	40700000	34100000	19200000	3.75552e+06	13100000	19100000	7721733	2.9911e+06	13700000	2241755	13800000	20100000	8.09762e+06	13800000	1.2386e+06	68800000
IPI:IPI00101645.3_Tax_Id=9606 Gene_Symbol=AHCYL2 Putative adenosylhomocysteinase 3_C[160.0307]VNVEGWQPNMILDDGGDLTHWIYK__AHCYL2	687413	4.88618e+06	8.33304e+06	4081284	568702	11600000	7265515	3.47968e+06	273682	12900000	574864	12400000	10200000	10200000	2769573	6.88064e+06	5.26634e+06	6.2371e+06	1.01379e+06	8915304	1.80434e+06	10000000	10300000	2383349	3.33366e+06	846385	23200000
IPI:IPI00101645.3_Tax_Id=9606 Gene_Symbol=AHCYL2 Putative adenosylhomocysteinase 3_FDNLYC[160.0307]C[160.0307]R__AHCYL2	3.75056e+06	27400000	22100000	9499272	23200000	35200000	20300000	14100000	1.66814e+06	24200000	44400000	34900000	25900000	18800000	6945298	16900000	19600000	9811023	55100000	14300000	3.35498e+06	32100000	26500000	13600000	15100000	3.36148e+06	94800000
IPI:IPI00101645.3_Tax_Id=9606 Gene_Symbol=AHCYL2 Putative adenosylhomocysteinase 3_GIVEESVTGVHR__AHCYL2	1.93506e+06	25600000	22600000	9292548	7.1974e+06	29500000	20700000	8893324	1.32759e+06	24800000	19600000	21400000	21300000	15400000	7.92999e+06	16000000	20100000	7338817	18200000	9587394	3.35509e+06	17900000	26700000	14400000	20200000	2457604	54700000
IPI:IPI00101645.3_Tax_Id=9606 Gene_Symbol=AHCYL2 Putative adenosylhomocysteinase 3_TPELTWER__AHCYL2	10500000	64500000	53500000	27800000	17300000	86100000	52900000	23600000	2.80407e+06	68200000	51700000	54900000	61000000	42200000	11300000	44600000	50800000	36600000	49700000	24500000	11600000	81300000	63500000	49000000	52800000	5.73348e+06	234000000
IPI:IPI00101645.3_Tax_Id=9606 Gene_Symbol=AHCYL2 Putative adenosylhomocysteinase 3_LC[160.0307]VPAMNVNDSVTK__AHCYL2	19800000	135000000	84500000	52600000	59600000	109000000	88700000	34400000	4.17074e+06	105000000	103000000	90200000	89100000	71800000	26900000	68400000	94600000	43700000	123000000	83200000	18100000	144000000	120000000	62700000	118000000	12500000	330000000
IPI:IPI00101645.3_Tax_Id=9606 Gene_Symbol=AHCYL2 Putative adenosylhomocysteinase 3_AMGSIVYVTEIDPIC[160.0307]ALQAC[160.0307]MDGFR__AHCYL2	2.14114e+06	7569371	7255591	5.06114e+06	2.03469e+06	11900000	9899484	3.4841e+06	1.67341e+06	8.06204e+06	1.85983e+06	6843011	7.85115e+06	8709028	8117438	7052129	7.44216e+06	4.86419e+06	2517984	6324311	2.00195e+06	6.57422e+06	12100000	5.4803e+06	6.47333e+06	4.36021e+06	24000000
IPI:IPI00021812.2_Tax_Id=9606 Gene_Symbol=AHNAK Neuroblast differentiation-associated protein AHNAK_MDIDVPDVEVQGPDWHLK__AHNAK	6029165	32100000	6.61195e+06	5853642	5898493	9645707	16500000	3492123	910413	7094351	9706030	4.85696e+06	12200000	9064335	12500000	4854040	9531089	4223805	8903595	34600000	50000000	2.62303e+06	6.22551e+06	7.78209e+06	24500000	1.17475e+06	32600000
IPI:IPI00021812.2_Tax_Id=9606 Gene_Symbol=AHNAK Neuroblast differentiation-associated protein AHNAK_IDVTAPDVSIEEPEGK__AHNAK	4893353	21200000	6178154	4.45109e+06	3891665	7290546	11300000	2366258	504537	5.97969e+06	16200000	3.91703e+06	9439565	6.18898e+06	13000000	3.84765e+06	5100345	3.67313e+06	13300000	35500000	62800000	3.66522e+06	5.94896e+06	6945835	18700000	2.06339e+06	26400000
IPI:IPI00021812.2_Tax_Id=9606 Gene_Symbol=AHNAK Neuroblast differentiation-associated protein AHNAK_IEGEMQVPDVDIR__AHNAK	3670942	22100000	5206926	4210202	4939268	5425500	7.57762e+06	2.39884e+06	953521	6081584	7157923	3.12926e+06	9780257	8037017	7788167	3.96561e+06	4887772	4410912	14500000	36000000	58600000	12100000	4379322	2.71195e+06	22400000	513920	33400000
IPI:IPI00021812.2_Tax_Id=9606 Gene_Symbol=AHNAK Neuroblast differentiation-associated protein AHNAK_IPMPDFDLHLK__AHNAK	3719984	27100000	11400000	4.46029e+06	4310361	8.09509e+06	13400000	5052301	684634	8482374	7802896	5559859	9839511	8912602	14000000	8608148	6960085	2488477	9023195	42300000	48300000	2.21869e+06	6949973	7024896	20600000	526870	33800000
IPI:IPI00021812.2_Tax_Id=9606 Gene_Symbol=AHNAK Neuroblast differentiation-associated protein AHNAK_AEGPEVDVNLPK__AHNAK	35600000	145000000	36500000	27200000	41900000	48900000	60600000	20700000	2435376	37200000	67700000	25600000	62400000	37800000	96200000	32700000	27200000	23600000	94000000	205000000	318000000	28600000	36100000	31400000	134000000	11200000	202000000
IPI:IPI00021812.2_Tax_Id=9606 Gene_Symbol=AHNAK Neuroblast differentiation-associated protein AHNAK_MDIDAPDVEVQGPDWHLK__AHNAK	5357764	29600000	6402532	6858685	6469390	11800000	16700000	3679427	2.11474e+06	5865654	14800000	4.81361e+06	15500000	6.84496e+06	13000000	3620367	8040832	3.38821e+06	8456268	36500000	67600000	5.29978e+06	7682849	8085660	25700000	1.86179e+06	33400000
IPI:IPI00021812.2_Tax_Id=9606 Gene_Symbol=AHNAK Neuroblast differentiation-associated protein AHNAK_GEGPDVDVNLPK__AHNAK	28600000	108000000	21400000	17300000	23300000	34100000	46900000	13400000	5.18468e+06	24800000	69200000	13000000	44000000	23700000	44000000	13600000	22500000	13700000	56800000	124000000	239000000	9135014	19800000	21600000	88200000	5316292	132000000
IPI:IPI00021812.2_Tax_Id=9606 Gene_Symbol=AHNAK Neuroblast differentiation-associated protein AHNAK_VDVEVPDVSLEGPEGK__AHNAK	16500000	59300000	15900000	12000000	14500000	21600000	32900000	9850009	9976015	14800000	45100000	9180640	26800000	18600000	34000000	11200000	15700000	6.81963e+06	36200000	105000000	172000000	4793023	16100000	10400000	52100000	1.53075e+06	80700000
IPI:IPI00021812.2_Tax_Id=9606 Gene_Symbol=AHNAK Neuroblast differentiation-associated protein AHNAK_ISMPDVDLHLK__AHNAK	36300000	188000000	48600000	44300000	39900000	75100000	117000000	28100000	8958068	48900000	91800000	37200000	90900000	61200000	101000000	35700000	57100000	22800000	87500000	300000000	504000000	25400000	49800000	48100000	153000000	8554410	256000000
IPI:IPI00021812.2_Tax_Id=9606 Gene_Symbol=AHNAK Neuroblast differentiation-associated protein AHNAK_VDVDVPDVNIEGPDAK__AHNAK	12800000	63400000	12900000	12200000	15500000	20900000	32200000	7785808	706010	14200000	41400000	11200000	29600000	14100000	26900000	9257034	14700000	9342862	38700000	123000000	155000000	9177060	15300000	15500000	60100000	1.32374e+06	89200000
IPI:IPI00021812.2_Tax_Id=9606 Gene_Symbol=AHNAK Neuroblast differentiation-associated protein AHNAK_VNVEAPDVNLEGLGGK__AHNAK	11400000	22800000	5.77233e+06	4.00311e+06	5192031	8958052	11900000	3.05413e+06	706563	4.32897e+06	13900000	3.29002e+06	8584192	6.7534e+06	11700000	4.2724e+06	4.63624e+06	2523424	13300000	33900000	52600000	1.20947e+06	4606110	4498705	18600000	983880	28800000
IPI:IPI00021812.2_Tax_Id=9606 Gene_Symbol=AHNAK Neuroblast differentiation-associated protein AHNAK_VDIETPNLEGTLTGPR__AHNAK	1.50319e+06	13300000	4.16801e+06	1.70395e+06	2.58491e+06	5.14063e+06	8128285	1.37011e+06	244648	3.4709e+06	7750752	1.44673e+06	5123760	3.40682e+06	7.27467e+06	2399285	2546045	1.16976e+06	6804288	30200000	43000000	3.36139e+06	1.4586e+06	3.3262e+06	12600000	386323	17500000
IPI:IPI00021812.2_Tax_Id=9606 Gene_Symbol=AHNAK Neuroblast differentiation-associated protein AHNAK_MDAEVPDVNIEGPDAK__AHNAK	3.12754e+06	21200000	2.99309e+06	2.65924e+06	3.18847e+06	4902391	8150583	1.9759e+06	710540	4534719	12100000	2.69554e+06	7068343	3510634	8.27638e+06	2.01752e+06	3542018	1.69923e+06	9561028	24600000	46000000	1.68322e+06	4217931	3.9775e+06	15100000	1201077	28100000
IPI:IPI00021812.2_Tax_Id=9606 Gene_Symbol=AHNAK Neuroblast differentiation-associated protein AHNAK_GPGVDLPSVNLSMPK__AHNAK	3.14175e+06	16000000	3848283	2555362	4.54587e+06	6537360	8199744	1.62014e+06	474660	3172875	8586422	1.78288e+06	5656229	3.51159e+06	6.91369e+06	2.42349e+06	2.68364e+06	1.15849e+06	7805708	24800000	36200000	1.15464e+06	2.82925e+06	3.31345e+06	13400000	606723	19100000
IPI:IPI00021812.2_Tax_Id=9606 Gene_Symbol=AHNAK Neuroblast differentiation-associated protein AHNAK_ISMPDVDLNLK__AHNAK	6277110	27200000	6180168	8.34889e+06	8348196	10900000	15500000	3.72997e+06	1.785e+06	6671209	19600000	5528830	13900000	10300000	13400000	4219384	10300000	8747855	13300000	31900000	44700000	4988101	10300000	9416629	19700000	2286817	34400000
IPI:IPI00021812.2_Tax_Id=9606 Gene_Symbol=AHNAK Neuroblast differentiation-associated protein AHNAK_ISMPDVDLHVK__AHNAK	5261857	28300000	6116605	4.45551e+06	4595820	6.9348e+06	12300000	2.82242e+06	1.20667e+06	5368585	7.5406e+06	2.1345e+06	9813164	5986883	12700000	3.02105e+06	6121451	2.26391e+06	11100000	38100000	53100000	2.92287e+06	4.43911e+06	4.67987e+06	21800000	1.19874e+06	33900000
IPI:IPI00021812.2_Tax_Id=9606 Gene_Symbol=AHNAK Neuroblast differentiation-associated protein AHNAK_ISIPDVGLHLK__AHNAK	4202707	21900000	6.54032e+06	3.03164e+06	4756629	9065252	12400000	3.13625e+06	537938	6143344	8630458	2.72496e+06	8589626	6517246	12400000	3.96855e+06	5240445	1.76255e+06	8952663	38100000	50500000	2.25206e+06	4295628	5885676	16900000	297319	26200000
IPI:IPI00021812.2_Tax_Id=9606 Gene_Symbol=AHNAK Neuroblast differentiation-associated protein AHNAK_ISMPDLDLHLK__AHNAK	4546407	23700000	6.20084e+06	4.05675e+06	3.81862e+06	8627358	12800000	3.08903e+06	769464	5132562	9334994	3088739	10600000	6.52851e+06	12600000	4348399	5152665	2.41182e+06	8.00943e+06	37500000	55200000	2.30353e+06	4457037	6131218	19900000	273945	27900000
IPI:IPI00021812.2_Tax_Id=9606 Gene_Symbol=AHNAK Neuroblast differentiation-associated protein AHNAK_VEAPSLDVHMDSPDINIEGPDVK__AHNAK	5.37021e+06	24200000	9226709	4.45472e+06	4.06456e+06	9939008	11200000	4723183	696525	7.18306e+06	7.95973e+06	8236888	12500000	10600000	11500000	6.54918e+06	5294150	2.71483e+06	9493950	42600000	60800000	3.27897e+06	4615310	5.36547e+06	20400000	1705450	36500000
IPI:IPI00021812.2_Tax_Id=9606 Gene_Symbol=AHNAK Neuroblast differentiation-associated protein AHNAK_ADVDISGPK__AHNAK	15500000	94900000	19900000	12900000	18600000	23100000	38200000	9825738	2.06407e+06	12700000	68600000	5852895	38800000	20400000	55400000	8569935	17700000	7.6349e+06	49100000	147000000	276000000	19000000	18500000	14400000	77500000	7766513	117000000
IPI:IPI00021812.2_Tax_Id=9606 Gene_Symbol=AHNAK Neuroblast differentiation-associated protein AHNAK_GSEVGFHGAAPDISVK__AHNAK	4.92038e+06	21700000	3.98099e+06	3786975	3642220	5957098	6419517	2.44489e+06	1.48838e+06	4.59134e+06	10800000	3.71485e+06	9353244	6154823	5429620	2.73578e+06	3.07157e+06	2190260	8228166	19800000	34700000	2521599	1.29294e+06	4406186	15900000	1.12425e+06	20800000
IPI:IPI00021812.2_Tax_Id=9606 Gene_Symbol=AHNAK Neuroblast differentiation-associated protein AHNAK_LQVTMPGIK__AHNAK	3.56244e+06	18800000	5.85539e+06	3.20325e+06	3.65132e+06	6.06565e+06	7.55066e+06	2.55421e+06	1.98818e+06	5.09806e+06	9063424	3.79323e+06	6558556	5109545	8.00614e+06	2.80678e+06	3.53164e+06	2296537	11800000	27400000	39600000	2.35052e+06	3.33417e+06	3567036	13200000	3.16191e+06	24000000
IPI:IPI00021812.2_Tax_Id=9606 Gene_Symbol=AHNAK Neuroblast differentiation-associated protein AHNAK_VSMPDVELNLK__AHNAK	2.99872e+06	17800000	2517767	2338513	2.65328e+06	5882500	8688184	549487	843035	3.10773e+06	7630194	875791	7.4859e+06	4.21491e+06	8530781	1.17192e+06	6029023	1.31959e+06	6413340	26000000	36400000	1.25197e+06	3.95088e+06	3.32461e+06	14700000	984122	17500000
IPI:IPI00030706.1_Tax_Id=9606 Gene_Symbol=AHSA1 Activator of 90 kDa heat shock protein ATPase homolog 1_VFTTQELVQAFTHAPATLEADR__AHSA1	10700000	30900000	25500000	39100000	10800000	23200000	23600000	14800000	5.32518e+06	23700000	13500000	46700000	31300000	35400000	10600000	31500000	27000000	21600000	23800000	18800000	11100000	12300000	23600000	14200000	19500000	4627762	36500000
IPI:IPI00022431.2_Tax_Id=9606 Gene_Symbol=AHSG Alpha-2-HS-glycoprotein_VWPQQPSGELFEIEIDTLETTC[160.0307]HVLDPTPVAR__AHSG	387000000	216000000	55600000	212000000	70900000	12500000	67400000	68700000	384000000	19300000	44400000	22400000	163000000	57600000	144000000	142000000	87200000	109000000	38100000	182000000	530000000	35800000	83600000	82800000	250000000	233000000	10700000
IPI:IPI00022431.2_Tax_Id=9606 Gene_Symbol=AHSG Alpha-2-HS-glycoprotein_QPNC[160.0307]DDPETEEAALVAIDYINQNLPWGYK__AHSG	128000000	67300000	16400000	63500000	34100000	2.66915e+06	19800000	19500000	96500000	4759627	35200000	4.52112e+06	53300000	16600000	48300000	46200000	27700000	33600000	12000000	54100000	176000000	6504227	23400000	32100000	87100000	61400000	2.18501e+06
IPI:IPI00022431.2_Tax_Id=9606 Gene_Symbol=AHSG Alpha-2-HS-glycoprotein_EHAVEGDC[160.0307]DFQLLK__AHSG	333000000	117000000	37900000	118000000	65500000	9362094	39900000	50000000	289000000	16500000	110000000	15900000	87600000	35000000	122000000	93100000	53400000	71400000	56000000	90400000	396000000	25700000	60500000	70800000	154000000	179000000	6060265
IPI:IPI00303602.1_Tax_Id=9606 Gene_Symbol=AIDA Isoform 1 of Axin interactor, dorsalization-associated protein_SAALQSTQSQEEFK__AIDA	1.93776e+06	9127665	2416399	2.58305e+06	4042183	4.38685e+06	4370480	2.08617e+06	354002	2.53258e+06	6217790	1.83147e+06	10300000	2.94842e+06	1.46032e+06	2771281	4.47913e+06	2991792	4.43858e+06	3.69917e+06	2993059	2.90474e+06	5484840	2386166	7418530	1.47717e+06	10100000
IPI:IPI00303602.1_Tax_Id=9606 Gene_Symbol=AIDA Isoform 1 of Axin interactor, dorsalization-associated protein_LPSEPGMTLLTIR__AIDA	1102047	12100000	2.89818e+06	3.5773e+06	4298100	4.82875e+06	5030675	2.74963e+06	236212	3.79054e+06	1.80372e+06	2.59702e+06	11700000	3.9107e+06	1.17489e+06	2.67586e+06	4656338	4.42345e+06	5.04032e+06	5.82597e+06	2.22675e+06	2868598	6.85006e+06	2.29253e+06	8779702	1.14183e+06	10500000
IPI:IPI00795705.1_Tax_Id=9606 Gene_Symbol=AIF1 allograft inflammatory factor 1 isoform 1_LIGEVSSGSGETFSYPDFLR__AIF1	8675793	19900000	3506502	6.54538e+06	12600000	3.60194e+06	29700000	1.50655e+06	7.85308e+06	5040375	10400000	1.65664e+06	2972533	2.74142e+06	14800000	3.54146e+06	17000000	4605322	7.69441e+06	25300000	33800000	2998594	9450234	16900000	12400000	2.32813e+06	16200000
IPI:IPI00000690.1_Tax_Id=9606 Gene_Symbol=AIFM1 Isoform 3 of Apoptosis-inducing factor 1, mitochondrial_LNDGSQITYEK__AIFM1	960462	6.69062e+06	3.24625e+06	7037891	4470518	2228800	4.96952e+06	684551	169428	2.7497e+06	8970588	6090309	6236231	6727300	1.70236e+06	5657419	6639529	1.35086e+06	5415406	8892748	4.81948e+06	4854566	3558767	4667108	4421726	615663	6871144
IPI:IPI00000690.1_Tax_Id=9606 Gene_Symbol=AIFM1 Isoform 3 of Apoptosis-inducing factor 1, mitochondrial_ALGTEVIQLFPEK__AIFM1	3.06986e+06	10900000	10600000	10500000	6136953	5776314	11800000	3820184	756625	6675947	9325929	15500000	11000000	15600000	4.81107e+06	12900000	16500000	8746959	7866616	6381504	6359468	5867519	10800000	9686594	8278758	1050201	12500000
IPI:IPI00000690.1_Tax_Id=9606 Gene_Symbol=AIFM1 Isoform 3 of Apoptosis-inducing factor 1, mitochondrial_ELWFSDDPNVTK__AIFM1	4.01903e+06	18900000	9598254	17300000	9385150	10600000	15500000	8973454	3906296	12700000	18600000	21300000	13600000	15600000	8631858	13800000	16900000	7646913	13400000	8237960	10700000	10700000	14100000	7211917	10900000	11900000	23600000
IPI:IPI00000690.1_Tax_Id=9606 Gene_Symbol=AIFM1 Isoform 3 of Apoptosis-inducing factor 1, mitochondrial_AALSASEGEEVPQDK__AIFM1	1.3415e+06	7348149	8260663	8874264	6.03752e+06	4189490	8777495	3587067	493557	5.60611e+06	15900000	15600000	10400000	9940654	3.51263e+06	10200000	13500000	5553773	10400000	2.39006e+06	2.70199e+06	6847303	6.65579e+06	6931399	5.44265e+06	1.04164e+06	9866135
IPI:IPI00793201.1_Tax_Id=9606 Gene_Symbol=AIMP1 Aminoacyl tRNA synthase complex-interacting multifunctional protein 1_GAEADQIIEYLK__AIMP1	2884015	8477389	5449777	7712086	6781715	6.63235e+06	9579908	2806096	946188	4322287	14400000	6319638	12300000	7.2583e+06	5352060	6735653	12100000	7007447	9251762	7.2443e+06	4594122	5188717	8683908	7282579	7533022	3.65175e+06	14200000
IPI:IPI00793201.1_Tax_Id=9606 Gene_Symbol=AIMP1 Aminoacyl tRNA synthase complex-interacting multifunctional protein 1_TVVSGLVNHVPLEQMQNR__AIMP1	6969583	9564450	8499677	16800000	11800000	11400000	24800000	4887685	6539027	9263948	25000000	8712958	24000000	14800000	10100000	11800000	24000000	11200000	20700000	15500000	11500000	13800000	21800000	10900000	16400000	6.44308e+06	26100000
IPI:IPI00793201.1_Tax_Id=9606 Gene_Symbol=AIMP1 Aminoacyl tRNA synthase complex-interacting multifunctional protein 1_ITFDAFPGEPDK__AIMP1	3945613	8831707	3.73939e+06	5943728	6241143	6.04269e+06	10800000	2.20442e+06	2.01723e+06	4.23067e+06	12600000	3544138	10200000	6365371	3.5851e+06	5505682	14000000	6221814	10600000	7816804	3.64247e+06	5.16447e+06	8456126	6.87529e+06	8581081	2197763	11700000
IPI:IPI00011916.1_Tax_Id=9606 Gene_Symbol=AIMP2 Putative uncharacterized protein AIMP2_FSIQTMC[160.0307]PIEGEGNIAR__AIMP2	3.41455e+06	11200000	4734996	7246939	8.17086e+06	6.03614e+06	10500000	2362792	1.02628e+06	4840458	14200000	4358196	10200000	5209678	17900000	5.24912e+06	11200000	5624161	9400102	6.95456e+06	3954363	5523760	10700000	5455154	9555569	5.06715e+06	11700000
IPI:IPI00011916.1_Tax_Id=9606 Gene_Symbol=AIMP2 Putative uncharacterized protein AIMP2_MIQTPDADLDVTNIIQADEPTTLTTNALDLNSVLGK__AIMP2	1.63747e+06	5.36153e+06	1.74576e+06	5.51547e+06	3.30058e+06	4.81233e+06	6.24259e+06	1.06668e+06	408554	2.8414e+06	4332398	2.91429e+06	6.11204e+06	4166573	2634138	2.69551e+06	6.82077e+06	4.0126e+06	3985927	6469780	2356344	2.1374e+06	6258874	3.56233e+06	3.9118e+06	1.00073e+06	8411825
IPI:IPI00011916.1_Tax_Id=9606 Gene_Symbol=AIMP2 Putative uncharacterized protein AIMP2_SC[160.0307]ENLAPFNTALK__AIMP2	3.95972e+06	16800000	5.43492e+06	12200000	11700000	8.32916e+06	13800000	3.17329e+06	979377	5.36846e+06	24300000	7092833	20100000	9987202	5964156	6405310	16900000	9519988	16200000	10800000	6.51138e+06	11100000	14400000	10100000	10600000	5.64492e+06	21600000
IPI:IPI00925804.1_Tax_Id=9606 Gene_Symbol=AIP Aryl hydrocarbon receptor interacting protein_VLELDPALAPVVSR__AIP	3751277	7556783	7149587	9074051	5.19154e+06	8681931	8446115	4.25887e+06	1.08966e+06	5.91655e+06	12200000	8481538	7015517	8329694	3.53177e+06	7229357	8693255	11100000	7800942	11400000	5.55617e+06	3304818	5520720	12600000	6451311	643384	11100000
IPI:IPI00640817.1_Tax_Id=9606 Gene_Symbol=AK1 Adenylate kinase 1_ATEPVIAFYEK__AK1	14300000	75600000	53600000	27600000	11700000	19500000	22700000	29800000	11700000	23800000	30100000	46700000	52600000	44100000	5.92876e+06	35400000	17400000	29200000	27200000	25000000	30000000	24500000	19100000	16400000	82000000	24800000	39900000
IPI:IPI00640817.1_Tax_Id=9606 Gene_Symbol=AK1 Adenylate kinase 1_EVQQGEEFER__AK1	1.51028e+06	13300000	5.68719e+06	3.47709e+06	6450622	2.30732e+06	4.38202e+06	2865642	1.94385e+06	2.3187e+06	22700000	3.98179e+06	8.17627e+06	4272546	3.18422e+06	4.34705e+06	2.44507e+06	3.18533e+06	17700000	2.13439e+06	3.89016e+06	2.60129e+06	3.90024e+06	4563690	9156257	4142717	8.10159e+06
IPI:IPI00640817.1_Tax_Id=9606 Gene_Symbol=AK1 Adenylate kinase 1_GFLIDGYPR__AK1	4259195	18900000	12800000	9536818	2311535	7587708	6.6209e+06	13000000	3.08493e+06	9497677	7.17529e+06	17100000	14000000	14500000	1.16653e+06	13800000	4.25078e+06	9220039	7768976	4.7709e+06	8239580	7.3545e+06	6821244	6.94902e+06	13200000	5676638	13800000
IPI:IPI00640817.1_Tax_Id=9606 Gene_Symbol=AK1 Adenylate kinase 1_IIFVVGGPGSGK__AK1	26400000	113000000	53100000	58500000	13500000	42000000	43400000	51700000	30700000	45500000	24700000	82200000	83700000	67800000	8433224	62900000	26000000	37600000	37000000	43900000	45600000	45400000	33100000	43100000	115000000	38900000	58600000
IPI:IPI00640817.1_Tax_Id=9606 Gene_Symbol=AK1 Adenylate kinase 1_IGQPTLLLYVDAGPETMTQR__AK1	7.01779e+06	83500000	39100000	37000000	6617931	22700000	25900000	27400000	9454463	17700000	16100000	55200000	53600000	45500000	2310822	30500000	11000000	18900000	26500000	18600000	16300000	9316982	16700000	24900000	79600000	4.6888e+06	44400000
IPI:IPI00640817.1_Tax_Id=9606 Gene_Symbol=AK1 Adenylate kinase 1_GQLVPLETVLDMLR__AK1	20300000	119000000	72700000	59800000	9619040	46000000	38000000	53800000	29900000	35300000	5.43305e+06	81800000	85400000	68200000	8482051	55100000	25100000	51400000	13700000	44000000	42800000	28400000	38300000	31700000	114000000	26400000	80100000
IPI:IPI00640817.1_Tax_Id=9606 Gene_Symbol=AK1 Adenylate kinase 1_YGYTHLSTGDLLR__AK1	20200000	8519236	57100000	20300000	16000000	29100000	29100000	44600000	16500000	36500000	32900000	67900000	42700000	52500000	10100000	43500000	18300000	39700000	38600000	30400000	38000000	19900000	30200000	22300000	77600000	21900000	65500000
IPI:IPI00640817.1_Tax_Id=9606 Gene_Symbol=AK1 Adenylate kinase 1_VNAEGSVDSVFSQVC[160.0307]THLDALK__AK1	26400000	148000000	102000000	68800000	23900000	61000000	42400000	59700000	21500000	47100000	39100000	94900000	96500000	95100000	9155534	76600000	24200000	29000000	55200000	51500000	53700000	22200000	39100000	37500000	143000000	5.67451e+06	86300000
IPI:IPI00215901.1_Tax_Id=9606 Gene_Symbol=AK2 Isoform 2 of Adenylate kinase 2, mitochondrial_LQAYHTQTTPLIEYYR__AK2	7.98334e+06	32700000	7.38788e+06	31200000	23900000	12100000	29800000	2386064	2262315	12400000	39900000	8475544	27600000	11500000	11900000	6.41621e+06	45600000	15400000	15400000	25700000	22200000	10900000	15000000	24300000	20000000	2.82045e+06	52000000
IPI:IPI00215901.1_Tax_Id=9606 Gene_Symbol=AK2 Isoform 2 of Adenylate kinase 2, mitochondrial_LDSVIEFSIPDSLLIR__AK2	2435048	14800000	2253795	15000000	9451822	6.32839e+06	15000000	1.22921e+06	884335	4.52904e+06	9324990	4485160	11900000	5.63529e+06	5147291	3.09477e+06	22600000	8328272	3639365	11700000	6517761	2278526	6990510	13500000	8472932	617427	15500000
IPI:IPI00215901.1_Tax_Id=9606 Gene_Symbol=AK2 Isoform 2 of Adenylate kinase 2, mitochondrial_LAENFC[160.0307]VC[160.0307]HLATGDMLR__AK2	3.12543e+06	9612778	1.95794e+06	13300000	17000000	6036375	12800000	1.13289e+06	806736	3.84856e+06	31700000	4.42268e+06	9276330	4.09481e+06	4588890	2.20976e+06	19100000	4.11761e+06	15000000	15900000	6556721	4199310	7.11775e+06	7.16203e+06	6.14282e+06	939882	15300000
IPI:IPI00215901.1_Tax_Id=9606 Gene_Symbol=AK2 Isoform 2 of Adenylate kinase 2, mitochondrial_GIHSAIDASQTPDVVFASILAAFSK__AK2	2.90932e+06	15800000	3.66796e+06	18800000	2812683	6469453	18300000	1.45833e+06	1.18256e+06	4.86347e+06	10100000	5.26559e+06	18600000	6231945	3.95827e+06	4.15704e+06	29600000	7293453	3.26777e+06	10900000	6.78964e+06	4.2651e+06	9370581	15200000	8541385	1.26578e+06	20700000
IPI:IPI00215901.1_Tax_Id=9606 Gene_Symbol=AK2 Isoform 2 of Adenylate kinase 2, mitochondrial_QAEMLDDLMEK__AK2	2582224	11300000	2.6215e+06	12500000	7.40194e+06	4871773	16700000	891933	899300	4860690	16700000	3.65717e+06	9512332	4.34846e+06	3921821	3.84639e+06	24900000	5759779	7294194	9998992	7.1886e+06	4.98148e+06	7639243	12400000	9281226	1.76253e+06	17700000
IPI:IPI00215901.1_Tax_Id=9606 Gene_Symbol=AK2 Isoform 2 of Adenylate kinase 2, mitochondrial_AMVASGSELGK__AK2	1653488	12400000	1172538	13300000	13800000	4638645	17100000	132125	1.45797e+06	2184907	30600000	889941	10900000	4.0637e+06	4.96907e+06	3.84879e+06	23800000	2.90341e+06	9569254	7.73621e+06	7.36401e+06	3145587	5866409	12400000	6.5256e+06	1.54133e+06	17400000
IPI:IPI00465256.4_Tax_Id=9606 Gene_Symbol=AK3 GTP:AMP phosphotransferase mitochondrial_GVLETFSGTETNK__AK3	9997160	37700000	16000000	34600000	13500000	8568081	37300000	8593144	3.33305e+06	12400000	14500000	13800000	16100000	13500000	9049463	12300000	12100000	19300000	22000000	6.04868e+06	8429069	8179160	23700000	6.52891e+06	35200000	9733998	9834116
IPI:IPI00465256.4_Tax_Id=9606 Gene_Symbol=AK3 GTP:AMP phosphotransferase mitochondrial_TVGIDDLTGEPLIQR__AK3	7.38178e+06	52000000	17500000	34500000	12500000	19300000	49500000	8.27969e+06	7758181	11300000	17900000	14500000	14700000	16000000	7285813	16700000	16100000	11100000	20300000	6285012	10500000	3.87298e+06	26100000	15000000	46100000	8820820	15300000
IPI:IPI00465256.4_Tax_Id=9606 Gene_Symbol=AK3 GTP:AMP phosphotransferase mitochondrial_GTEIGVLAK__AK3	3.80787e+06	22600000	7410234	22400000	4287199	6153097	19900000	4807672	894784	6.38842e+06	5455071	7802026	15200000	7964708	2.45543e+06	5900333	6190934	5.7824e+06	8.24527e+06	2.48522e+06	3913607	1.52693e+06	11100000	5960501	15400000	4.78103e+06	5.17018e+06
IPI:IPI00465256.4_Tax_Id=9606 Gene_Symbol=AK3 GTP:AMP phosphotransferase mitochondrial_NLTQYSWLLDGFPR__AK3	2.86857e+06	29200000	9418511	22300000	4.68626e+06	8757843	19100000	6.16858e+06	885867	7937116	2.92791e+06	12500000	9671069	12100000	3.76989e+06	8998830	7520538	5310400	5474091	5.26096e+06	4.44797e+06	3.24096e+06	12000000	4275487	19200000	2.80301e+06	4611241
IPI:IPI00465256.4_Tax_Id=9606 Gene_Symbol=AK3 GTP:AMP phosphotransferase mitochondrial_AYQIDTVINLNVPFEVIK__AK3	531295	6217591	1.12176e+06	4.08905e+06	391409	1257814	2764087	1246522	132490	1.05618e+06	153249	2.64214e+06	2.897e+06	2183439	387342	1009589	902218	1.21188e+06	378366	1.0185e+06	781789	258978	2.10642e+06	634954	1893687	482860	1.16358e+06
IPI:IPI00016568.1_Tax_Id=9606 Gene_Symbol=- 25 kDa protein_LMMSELENR__AK4	5700399	6943667	8139232	19600000	11900000	5686367	14700000	7.56811e+06	1.64511e+06	6281405	22700000	11900000	16700000	12500000	3.35072e+06	14200000	11800000	3968488	13000000	2253715	3.16322e+06	7586894	22400000	4838149	9486435	4015492	22800000
IPI:IPI00016568.1_Tax_Id=9606 Gene_Symbol=- 25 kDa protein_AVILGPPGSGK__AK4	6911248	16000000	14000000	31700000	12700000	9859625	16000000	10600000	1296057	11100000	22400000	11800000	20200000	13900000	3.78457e+06	19400000	10400000	2.75873e+06	16100000	3088903	2672426	16700000	23900000	7608078	15100000	4.05422e+06	20800000
IPI:IPI00237884.3_Tax_Id=9606 Gene_Symbol=AKAP12 A-kinase anchor protein 12 isoform 2_LVQNIIQTAVDQFVR__AKAP12	7074381	4.66163e+06	9844174	18400000	4019513	6490995	48600000	12100000	1.48858e+06	8411401	1.12327e+06	14900000	9060781	16900000	10900000	16100000	10600000	8478795	1.93281e+06	16000000	4907725	2.83767e+06	6577100	2.16472e+06	4.33502e+06	582232	4.45402e+06
IPI:IPI00237884.3_Tax_Id=9606 Gene_Symbol=AKAP12 A-kinase anchor protein 12 isoform 2_STPVIVSATTK__AKAP12	10700000	5.3e+06	10200000	18200000	16000000	5666559	66400000	12000000	728432	10800000	10700000	13500000	13200000	13000000	13400000	18100000	9533654	10300000	12100000	11000000	4727928	5.20994e+06	8906149	2.03401e+06	5.08323e+06	621464	6660092
IPI:IPI00237884.3_Tax_Id=9606 Gene_Symbol=AKAP12 A-kinase anchor protein 12 isoform 2_AITPQAQEELQK__AKAP12	12900000	5241786	12400000	18600000	17300000	5948298	71600000	12500000	732124	9794450	7264543	12900000	12900000	15300000	18100000	20100000	11100000	10800000	12900000	12900000	7024724	6576759	5616866	1.42989e+06	5253583	533360	7.26722e+06
IPI:IPI00237884.3_Tax_Id=9606 Gene_Symbol=AKAP12 A-kinase anchor protein 12 isoform 2_SAESPTSPVTSETGSTFK__AKAP12	11500000	6397864	5345333	23000000	12700000	6.95781e+06	37900000	7170305	480544	5453797	8316375	8743591	16200000	10300000	15600000	5716500	10000000	8.12297e+06	7.85119e+06	12000000	2891939	4.63962e+06	4.04504e+06	1.06142e+06	4951243	572282	7109354
IPI:IPI00237884.3_Tax_Id=9606 Gene_Symbol=AKAP12 A-kinase anchor protein 12 isoform 2_EESESTAVGQAHSDISK__AKAP12	485172	414989	757010	1.84804e+06	1.79733e+06	440098	2.70526e+06	1.24761e+06	50105.7	1.08382e+06	1962893	1.85953e+06	1.35963e+06	1523845	1.15493e+06	1.95593e+06	888077	305510	1.02393e+06	1.79134e+06	1.23145e+06	127171	676074	199362	420256	58770.3	29373.2
IPI:IPI00237884.3_Tax_Id=9606 Gene_Symbol=AKAP12 A-kinase anchor protein 12 isoform 2_SEDSIAGSGVEHSTPDTEPGK__AKAP12	24400000	9560568	18000000	32600000	14800000	7.36677e+06	88900000	23700000	2174028	14100000	13100000	23400000	25800000	28900000	19900000	27200000	14600000	22500000	12500000	17200000	10500000	10100000	13700000	2127309	8217478	1320859	11400000
IPI:IPI00237884.3_Tax_Id=9606 Gene_Symbol=AKAP12 A-kinase anchor protein 12 isoform 2_EVIAEEEPPTVTEPLPENR__AKAP12	6.06218e+06	1.91717e+06	7294871	10300000	9565319	1.7307e+06	35600000	9652209	295874	6311557	9331644	12300000	7.06854e+06	11000000	7.78452e+06	11600000	5326943	9903520	6491523	6.58831e+06	3.27199e+06	4.61555e+06	1710717	1.42218e+06	3402674	143646	2877926
IPI:IPI00237884.3_Tax_Id=9606 Gene_Symbol=AKAP12 A-kinase anchor protein 12 isoform 2_TEETATEMLTSELQTQAHVIK__AKAP12	8423181	3.79304e+06	9731662	6.16884e+06	9928658	5.49106e+06	62100000	12300000	1.14599e+06	11600000	1.96891e+06	24400000	9335314	16500000	10000000	17700000	9135435	3.62877e+06	7359091	20200000	1.97338e+06	5.25462e+06	2.69561e+06	2952345	3.41429e+06	363285	3.66179e+06
IPI:IPI00237884.3_Tax_Id=9606 Gene_Symbol=AKAP12 A-kinase anchor protein 12 isoform 2_VLGETANILETGETLEPAGAHLVLEEK__AKAP12	15900000	10600000	20700000	32200000	27300000	12300000	107000000	25200000	4.0296e+06	21200000	8668253	50200000	26200000	38700000	23700000	36900000	20300000	21900000	14700000	34200000	9427879	7.31389e+06	5.76964e+06	4372769	8.36363e+06	1.2671e+06	7309197
IPI:IPI00237884.3_Tax_Id=9606 Gene_Symbol=AKAP12 A-kinase anchor protein 12 isoform 2_TEGTQEADQYADEK__AKAP12	940952	1.03151e+06	1.69202e+06	2.52484e+06	8461148	954444	9307625	1.97658e+06	25402.7	1546099	8415966	3.37618e+06	4417120	2.45003e+06	2.05297e+06	3495907	2.10382e+06	2.41424e+06	6.24188e+06	1.47787e+06	417205	1.9782e+06	1.27566e+06	302617	470116	88358.2	2.01295e+06
IPI:IPI00237884.3_Tax_Id=9606 Gene_Symbol=AKAP12 A-kinase anchor protein 12 isoform 2_LTASEQAHPQEPAESAHEPR__AKAP12	2.54082e+06	2.74125e+06	4392751	8.23346e+06	4424227	1.82723e+06	15600000	6.61763e+06	327534	4.08117e+06	4707714	8894219	6.91251e+06	7101085	4188167	6.94712e+06	3.42711e+06	2.86289e+06	3.47352e+06	2.69605e+06	882851	1.07733e+06	1.7382e+06	306204	1.37548e+06	97005.4	1.72438e+06
IPI:IPI00220271.3_Tax_Id=9606 Gene_Symbol=AKR1A1 Alcohol dehydrogenase [NADP+]_ALEALVAK__AKR1A1	15700000	44400000	18600000	30300000	25900000	16400000	24300000	12600000	5.0188e+06	20300000	14100000	14400000	22600000	16100000	15100000	14300000	26500000	15900000	42800000	16700000	18300000	12100000	24900000	21500000	40100000	9989441	39700000
IPI:IPI00220271.3_Tax_Id=9606 Gene_Symbol=AKR1A1 Alcohol dehydrogenase [NADP+]_GLEVTAYSPLGSSDR__AKR1A1	13400000	64600000	19200000	38600000	21200000	21400000	23700000	15500000	4932647	17700000	23900000	16300000	26300000	20700000	13100000	19800000	29100000	12900000	41100000	22400000	25500000	16400000	24500000	18800000	50500000	5.87718e+06	49000000
IPI:IPI00220271.3_Tax_Id=9606 Gene_Symbol=AKR1A1 Alcohol dehydrogenase [NADP+]_HIDC[160.0307]AAIYGNEPEIGEALK__AKR1A1	11000000	43600000	15800000	31300000	15000000	6367940	23000000	10400000	5.4039e+06	20500000	24700000	9609424	27000000	15000000	11900000	6783749	25300000	17600000	37800000	10500000	23300000	12200000	27000000	15000000	40800000	3763154	28000000
IPI:IPI00220271.3_Tax_Id=9606 Gene_Symbol=AKR1A1 Alcohol dehydrogenase [NADP+]_AWRDPDEPVLLEEPVVLALAEK__AKR1A1	24900000	124000000	36500000	76900000	22500000	39300000	49600000	23900000	12000000	37000000	27300000	36500000	63800000	43900000	25700000	27300000	59500000	30900000	35500000	45600000	41100000	19900000	52400000	39100000	81400000	9333394	69200000
IPI:IPI00220271.3_Tax_Id=9606 Gene_Symbol=AKR1A1 Alcohol dehydrogenase [NADP+]_VFDFTFSPEEMK__AKR1A1	22200000	73100000	23000000	51700000	27400000	21700000	35200000	17700000	11600000	25500000	33900000	18600000	35100000	23100000	15500000	15100000	44300000	19800000	41200000	27500000	28800000	10600000	33300000	32400000	52400000	11400000	46700000
IPI:IPI00220271.3_Tax_Id=9606 Gene_Symbol=AKR1A1 Alcohol dehydrogenase [NADP+]_GLVQALGLSNFNSR__AKR1A1	1.1599e+06	4.07792e+06	2364915	4.13044e+06	1.4369e+06	2.75027e+06	3951847	961114	234512	3.62978e+06	1.50549e+06	1.11523e+06	2.28395e+06	2.39724e+06	1813862	1.07834e+06	4473552	895959	2.07019e+06	2.30437e+06	2.17557e+06	816934	3.54924e+06	2.75567e+06	4788542	330159	6.90562e+06
IPI:IPI00220271.3_Tax_Id=9606 Gene_Symbol=AKR1A1 Alcohol dehydrogenase [NADP+]_SPAQILLR__AKR1A1	24400000	76800000	25700000	57400000	31900000	21900000	40200000	21100000	12200000	20700000	38900000	16800000	36000000	22800000	23800000	17600000	46200000	28800000	67500000	24300000	31700000	22700000	41900000	35900000	75200000	17200000	56600000
IPI:IPI00220271.3_Tax_Id=9606 Gene_Symbol=AKR1A1 Alcohol dehydrogenase [NADP+]_NADGTIC[160.0307]YDSTHYK__AKR1A1	15800000	64200000	13800000	35800000	28100000	14000000	25000000	13600000	5359604	15400000	34600000	15100000	30200000	14600000	14300000	11700000	29500000	20100000	46900000	16200000	23700000	5218620	22800000	16600000	43100000	12100000	47700000
IPI:IPI00220271.3_Tax_Id=9606 Gene_Symbol=AKR1A1 Alcohol dehydrogenase [NADP+]_TLADLQLEYLDLYLMHWPYAFER__AKR1A1	13900000	77800000	18500000	37700000	2.70406e+06	21200000	31200000	12200000	5.27841e+06	18200000	2.02862e+06	19100000	32500000	19200000	11400000	13400000	34200000	16000000	1.64124e+06	27300000	25300000	8342687	22700000	15200000	46200000	7.34049e+06	47500000
IPI:IPI00413641.7_Tax_Id=9606 Gene_Symbol=AKR1B1 Aldose reductase_VAIDVGYR__AKR1B1	19200000	68100000	29600000	50900000	23500000	26100000	63300000	18900000	2.1189e+06	27700000	6606556	31700000	38900000	50500000	39700000	33100000	31800000	71100000	97200000	28000000	15200000	29600000	34000000	48400000	63100000	8560893	99500000
IPI:IPI00413641.7_Tax_Id=9606 Gene_Symbol=AKR1B1 Aldose reductase_NLVVIPK__AKR1B1	19500000	66800000	35400000	39400000	35100000	24000000	61700000	22800000	4.8979e+06	39000000	44400000	38700000	43900000	53500000	32900000	34700000	37800000	84500000	136000000	29200000	14200000	36800000	47100000	38400000	62800000	9083796	90600000
IPI:IPI00413641.7_Tax_Id=9606 Gene_Symbol=AKR1B1 Aldose reductase_REELFIVSK__AKR1B1	24900000	74500000	24500000	48100000	26500000	25500000	57100000	26900000	8829408	18800000	60000000	41800000	56600000	54600000	34200000	31200000	37200000	120000000	91000000	37100000	30200000	25000000	38900000	40800000	52700000	17300000	127000000
IPI:IPI00413641.7_Tax_Id=9606 Gene_Symbol=AKR1B1 Aldose reductase_TTAQVLIR__AKR1B1	24100000	75700000	27400000	59100000	21900000	26100000	91200000	23600000	5.93534e+06	28500000	51100000	32400000	45100000	49700000	26300000	25200000	36600000	75700000	106000000	32500000	17500000	20100000	39500000	59400000	66500000	9011707	106000000
IPI:IPI00413641.7_Tax_Id=9606 Gene_Symbol=AKR1B1 Aldose reductase_SPPGQVTEAVK__AKR1B1	35600000	127000000	64000000	81800000	55100000	59500000	138000000	42400000	11800000	54000000	103000000	55600000	73500000	94600000	57400000	63500000	77500000	123000000	191000000	58000000	34900000	48700000	79900000	94300000	123000000	26900000	177000000
IPI:IPI00289524.3_Tax_Id=9606 Gene_Symbol=AKR1C2 Aldo-keto reductase family 1 member C2_RTPALIALR__AKR1C4	3270373	4.08217e+06	3.23307e+06	8985113	3.01693e+06	1.55611e+06	5.21456e+06	1.41546e+06	2.18995e+06	1.60054e+06	2.46313e+06	1673204	2.29689e+06	4.55686e+06	2.71915e+06	3.01106e+06	2.27811e+06	1.41224e+06	4490320	2191033	3.59658e+06	1.16289e+06	6992663	167000000	4433317	770054	5088844
IPI:IPI00305978.4_Tax_Id=9606 Gene_Symbol=AKR7A2 35 kDa protein_ALQAAYGASAPSVTSAALR__AKR7A2	14900000	38600000	21300000	41200000	19000000	24600000	27900000	22300000	258000000	17500000	59300000	21600000	26500000	24700000	8.35778e+06	28600000	25600000	20200000	31800000	13700000	17900000	17000000	28300000	25600000	31400000	34400000	42500000
IPI:IPI00305978.4_Tax_Id=9606 Gene_Symbol=AKR7A2 35 kDa protein_FYAYNPLAGGLLTGK__AKR7A2	10200000	37300000	14700000	29100000	11600000	18900000	23500000	12200000	8712661	14100000	11800000	19700000	20100000	15800000	6.23795e+06	13100000	23900000	13500000	12700000	9707925	9217066	5600551	21500000	21600000	25700000	4862388	34800000
IPI:IPI00305978.4_Tax_Id=9606 Gene_Symbol=AKR7A2 35 kDa protein_VASVLGTMEMGR__AKR7A2	6.67426e+06	24000000	14000000	24000000	11700000	20000000	21700000	10400000	999180	10800000	18100000	17800000	15800000	16500000	5.40857e+06	11600000	18100000	13200000	21200000	16400000	9974303	11600000	19500000	16800000	25200000	3.61109e+06	43200000
IPI:IPI00305978.4_Tax_Id=9606 Gene_Symbol=AKR7A2 35 kDa protein_FFGNSWAETYR__AKR7A2	6.22745e+06	21000000	10500000	16500000	8965710	14800000	17800000	9940496	2.99839e+06	9488278	13000000	13400000	16300000	12200000	4.28676e+06	9231149	13700000	12000000	13200000	11000000	7213997	6872626	13000000	14200000	17500000	2.48964e+06	32200000
IPI:IPI00012866.2_Tax_Id=9606 Gene_Symbol=AKT1 RAC-alpha serine/threonine-protein kinase_SLLSGLLK__AKT1	472284	2.46444e+06	1.20648e+06	410630	2002114	1.54228e+06	3.62485e+06	501618	10653	1.42984e+06	2.29247e+06	901837	1.62779e+06	896112	2.03834e+06	1652329	3.40962e+06	1.6414e+06	1.53649e+06	2784101	934638	1.73754e+06	4002526	1.08613e+06	2.62762e+06	1.06343e+06	4.47083e+06
IPI:IPI00442121.4_Tax_Id=9606 Gene_Symbol=ALAD Isoform 2 of Delta-aminolevulinic acid dehydratase_AAVLEAMTAFR__ALAD	10100000	63700000	15000000	18600000	7777790	18500000	16300000	8909395	152000000	22000000	16000000	24000000	15300000	13100000	3.8179e+06	12300000	14600000	19100000	11800000	8429425	8379386	4753043	16000000	23000000	51400000	7055091	22600000
IPI:IPI00442121.4_Tax_Id=9606 Gene_Symbol=ALAD Isoform 2 of Delta-aminolevulinic acid dehydratase_LAEVALAYAK__ALAD	17500000	65400000	20600000	18700000	14100000	17100000	17300000	12700000	9060775	30400000	20900000	27700000	15300000	14200000	9415158	18300000	14400000	25500000	23600000	13300000	10200000	14900000	20400000	22000000	67100000	16000000	24200000
IPI:IPI00442121.4_Tax_Id=9606 Gene_Symbol=ALAD Isoform 2 of Delta-aminolevulinic acid dehydratase_GSAADSEESPAIEAIHLLR__ALAD	15200000	124000000	32200000	31100000	13000000	38500000	28800000	25500000	14300000	44700000	19700000	53200000	23300000	23800000	5152294	27800000	27400000	35000000	18600000	18900000	11800000	15600000	24700000	35400000	81200000	15200000	51500000
IPI:IPI00442121.4_Tax_Id=9606 Gene_Symbol=ALAD Isoform 2 of Delta-aminolevulinic acid dehydratase_VSVMSYSAK__ALAD	4713747	16800000	3.89212e+06	6.26435e+06	2.98061e+06	4.86631e+06	5007939	4.1667e+06	2.80983e+06	7785704	7310579	7753226	3.97684e+06	3.22476e+06	1.31491e+06	3100614	3.56202e+06	4.20263e+06	6.05704e+06	2.81143e+06	2.84262e+06	1.73931e+06	4.27486e+06	4.41741e+06	14400000	3.0954e+06	5.27168e+06
IPI:IPI00745872.2_Tax_Id=9606 Gene_Symbol=ALB Isoform 1 of Serum albumin_LVAASQAALGL__ALB	9390000000	3770000000	1590000000	3090000000	2940000000	940000000	3470000000	1750000000	6330000000	695000000	4220000000	604000000	3100000000	2100000000	4490000000	2830000000	3160000000	1660000000	3270000000	4340000000	8440000000	1700000000	2870000000	2090000000	6360000000	4260000000	361000000
IPI:IPI00745872.2_Tax_Id=9606 Gene_Symbol=ALB Isoform 1 of Serum albumin_YLYEIAR__ALB	14600000000	7150000000	2730000000	4290000000	4410000000	1450000000	4320000000	3350000000	7880000000	1190000000	4610000000	1220000000	4970000000	2750000000	7600000000	4920000000	4010000000	5660000000	5240000000	5730000000	10700000000	2900000000	4300000000	3140000000	10100000000	6370000000	549000000
IPI:IPI00745872.2_Tax_Id=9606 Gene_Symbol=ALB Isoform 1 of Serum albumin_AAFTEC[160.0307]C[160.0307]QAADK__ALB	6980000000	2960000000	1130000000	2030000000	3470000000	713000000	1890000000	2240000000	4740000000	373000000	6930000000	747000000	2550000000	1510000000	2960000000	2020000000	1920000000	1920000000	4070000000	3800000000	6610000000	1070000000	1710000000	886000000	2890000000	3290000000	247000000
IPI:IPI00745872.2_Tax_Id=9606 Gene_Symbol=ALB Isoform 1 of Serum albumin_LVNEVTEFAK__ALB	26100000000	10200000000	4170000000	7290000000	7660000000	2330000000	7520000000	4770000000	18000000000	1770000000	10300000000	1680000000	8040000000	4530000000	12200000000	7040000000	7830000000	7720000000	8030000000	9370000000	19800000000	4380000000	6680000000	4690000000	14500000000	11800000000	939000000
IPI:IPI00745872.2_Tax_Id=9606 Gene_Symbol=ALB Isoform 1 of Serum albumin_KVPQVSTPTLVEVSR__ALB	17800000000	7450000000	3400000000	6270000000	8350000000	2410000000	5760000000	5320000000	12200000000	1290000000	14000000000	1770000000	6810000000	4390000000	9140000000	5880000000	6120000000	4340000000	10300000000	8670000000	15700000000	4130000000	5990000000	3360000000	9980000000	8250000000	609000000
IPI:IPI00745872.2_Tax_Id=9606 Gene_Symbol=ALB Isoform 1 of Serum albumin_MPC[160.0307]AEDYLSVVLNQLC[160.0307]VLHEK__ALB	4830000000	2780000000	1080000000	1750000000	3630000000	686000000	1310000000	1040000000	2680000000	397000000	4740000000	590000000	1570000000	921000000	2020000000	1410000000	1420000000	1690000000	3410000000	2040000000	3940000000	580000000	1230000000	954000000	2980000000	1390000000	137000000
IPI:IPI00745872.2_Tax_Id=9606 Gene_Symbol=ALB Isoform 1 of Serum albumin_VPQVSTPTLVEVSR__ALB	18400000000	8900000000	4110000000	5770000000	2960000000	1960000000	7830000000	3020000000	14600000000	1800000000	3730000000	1170000000	5870000000	3740000000	9370000000	7150000000	7140000000	4970000000	2470000000	5980000000	16700000000	3440000000	7070000000	6300000000	14600000000	10200000000	642000000
IPI:IPI00745872.2_Tax_Id=9606 Gene_Symbol=ALB Isoform 1 of Serum albumin_C[160.0307]C[160.0307]TESLVNR__ALB	10400000000	5810000000	1920000000	3300000000	4450000000	1150000000	3450000000	2490000000	7190000000	724000000	7940000000	947000000	4320000000	2290000000	3910000000	3500000000	3320000000	2950000000	4640000000	4230000000	10400000000	1310000000	2860000000	2020000000	6510000000	5330000000	447000000
IPI:IPI00745872.2_Tax_Id=9606 Gene_Symbol=ALB Isoform 1 of Serum albumin_QNC[160.0307]ELFEQLGEYK__ALB	16500000000	8610000000	3330000000	5340000000	5570000000	2050000000	6080000000	3300000000	13400000000	1250000000	9260000000	1380000000	6480000000	3540000000	6910000000	5900000000	6750000000	3800000000	5800000000	7410000000	16700000000	1870000000	5130000000	4100000000	10900000000	8780000000	470000000
IPI:IPI00745872.2_Tax_Id=9606 Gene_Symbol=ALB Isoform 1 of Serum albumin_FQNALLVR__ALB	21600000000	8390000000	3130000000	6040000000	5970000000	1870000000	6080000000	4130000000	13800000000	1180000000	9840000000	1310000000	6420000000	3520000000	8770000000	5760000000	6230000000	6200000000	7180000000	7060000000	15900000000	3350000000	5630000000	4280000000	11600000000	9440000000	629000000
IPI:IPI00745872.2_Tax_Id=9606 Gene_Symbol=ALB Isoform 1 of Serum albumin_LC[160.0307]TVATLR__ALB	15100000000	6580000000	2790000000	4890000000	4940000000	1570000000	5440000000	3400000000	8720000000	1140000000	5770000000	1160000000	5520000000	2820000000	7400000000	4930000000	4620000000	4120000000	5730000000	6290000000	12300000000	2350000000	4170000000	2850000000	8910000000	6240000000	435000000
IPI:IPI00745872.2_Tax_Id=9606 Gene_Symbol=ALB Isoform 1 of Serum albumin_QTALVELVK__ALB	18900000000	9310000000	3640000000	5930000000	5850000000	2020000000	6380000000	4030000000	12500000000	1330000000	9750000000	1640000000	6560000000	4030000000	8340000000	6480000000	6370000000	4790000000	7690000000	7140000000	16900000000	3470000000	6320000000	4140000000	11600000000	9300000000	652000000
IPI:IPI00745872.2_Tax_Id=9606 Gene_Symbol=ALB Isoform 1 of Serum albumin_HPYFYAPELLFFAK__ALB	6560000000	4030000000	2020000000	3370000000	1420000000	1100000000	3880000000	2680000000	9440000000	1060000000	2970000000	1330000000	1400000000	2270000000	1670000000	3840000000	4280000000	2880000000	2270000000	4550000000	7370000000	517000000	3490000000	2250000000	5880000000	2830000000	358000000
IPI:IPI00745872.2_Tax_Id=9606 Gene_Symbol=ALB Isoform 1 of Serum albumin_SHC[160.0307]IAEVENDEMPADLPSLAADFVESK__ALB	15300000000	10500000000	3890000000	6520000000	4560000000	2630000000	7210000000	3990000000	15000000000	1660000000	4410000000	1880000000	7330000000	4590000000	7310000000	6600000000	7630000000	4630000000	3640000000	8200000000	13500000000	1820000000	6030000000	4670000000	11700000000	6750000000	662000000
IPI:IPI00745872.2_Tax_Id=9606 Gene_Symbol=ALB Isoform 1 of Serum albumin_ETYGEMADC[160.0307]C[160.0307]AK__ALB	11300000000	5350000000	1610000000	3280000000	3340000000	1070000000	3360000000	2660000000	6960000000	661000000	5380000000	815000000	4160000000	1990000000	4500000000	3470000000	3400000000	3700000000	3260000000	3840000000	9390000000	1600000000	2420000000	2130000000	5950000000	5720000000	366000000
IPI:IPI00745872.2_Tax_Id=9606 Gene_Symbol=ALB Isoform 1 of Serum albumin_LVRPEVDVMC[160.0307]TAFHDNEETFLK__ALB	36900000000	26400000000	9690000000	16300000000	11800000000	5840000000	19400000000	9970000000	32100000000	4000000000	14800000000	4540000000	19000000000	12100000000	19700000000	16800000000	19900000000	10500000000	9930000000	21600000000	37200000000	3390000000	15400000000	11600000000	29900000000	14200000000	1650000000
IPI:IPI00745872.2_Tax_Id=9606 Gene_Symbol=ALB Isoform 1 of Serum albumin_YIC[160.0307]ENQDSISSK__ALB	13900000000	7960000000	3300000000	5200000000	5090000000	2040000000	5850000000	3790000000	8710000000	1250000000	9230000000	1340000000	5570000000	3250000000	6530000000	5820000000	5370000000	5140000000	5580000000	5710000000	12500000000	2400000000	4780000000	4280000000	9320000000	7650000000	683000000
IPI:IPI00745872.2_Tax_Id=9606 Gene_Symbol=ALB Isoform 1 of Serum albumin_DLGEENFK__ALB	13700000000	5740000000	2180000000	3930000000	3680000000	1180000000	4540000000	2620000000	9400000000	772000000	5680000000	861000000	4670000000	2220000000	5720000000	3970000000	4070000000	3490000000	3890000000	4200000000	11400000000	1630000000	3250000000	2510000000	7350000000	7050000000	404000000
IPI:IPI00745872.2_Tax_Id=9606 Gene_Symbol=ALB Isoform 1 of Serum albumin_AVMDDFAAFVEK__ALB	20100000000	11800000000	4150000000	6810000000	6120000000	2480000000	8810000000	4650000000	16500000000	1760000000	8550000000	1980000000	8360000000	4850000000	8990000000	7560000000	8970000000	5840000000	6180000000	9200000000	18500000000	2290000000	6950000000	5130000000	14400000000	7840000000	739000000
IPI:IPI00745872.2_Tax_Id=9606 Gene_Symbol=ALB Isoform 1 of Serum albumin_LVTDLTK__ALB	16200000000	6890000000	3010000000	4760000000	5010000000	1470000000	6030000000	3260000000	10100000000	1120000000	7210000000	1080000000	5470000000	3090000000	7430000000	5240000000	5070000000	4590000000	5450000000	5420000000	12600000000	2120000000	4430000000	3490000000	9720000000	7690000000	481000000
IPI:IPI00745872.2_Tax_Id=9606 Gene_Symbol=ALB Isoform 1 of Serum albumin_AVM[147.0354]DDFAAFVEK__ALB	446000000	144000000	141000000	122000000	126000000	41700000	218000000	110000000	428000000	32500000	232000000	27200000	96100000	107000000	571000000	212000000	156000000	108000000	143000000	156000000	595000000	79100000	168000000	115000000	276000000	315000000	12800000
IPI:IPI00745872.2_Tax_Id=9606 Gene_Symbol=ALB Isoform 1 of Serum albumin_LVRPEVDVM[147.0354]C[160.0307]TAFHDNEETFLK__ALB	1270000000	354000000	316000000	345000000	243000000	139000000	544000000	322000000	1210000000	70500000	1140000000	70200000	274000000	341000000	1590000000	516000000	445000000	181000000	208000000	543000000	1490000000	140000000	393000000	265000000	821000000	813000000	17600000
IPI:IPI00745872.2_Tax_Id=9606 Gene_Symbol=ALB Isoform 1 of Serum albumin_SLHTLFGDK__ALB	7260000000	2880000000	1350000000	2270000000	2330000000	820000000	2670000000	1820000000	5230000000	500000000	2720000000	659000000	2540000000	1400000000	3980000000	2770000000	2540000000	2420000000	2390000000	3150000000	6360000000	1410000000	2370000000	1750000000	5020000000	4130000000	266000000
IPI:IPI00745872.2_Tax_Id=9606 Gene_Symbol=ALB Isoform 1 of Serum albumin_RPC[160.0307]FSALEVDETYVPK__ALB	9360000000	5110000000	1850000000	3430000000	6660000000	1470000000	2300000000	3690000000	6760000000	867000000	11800000000	1560000000	4820000000	2390000000	5320000000	2670000000	2670000000	2220000000	7130000000	9250000000	8140000000	2090000000	2730000000	1110000000	6060000000	3940000000	410000000
IPI:IPI00745872.2_Tax_Id=9606 Gene_Symbol=ALB Isoform 1 of Serum albumin_EFNAETFTFHADIC[160.0307]TLSEK__ALB	309000000	508000000	60200000	326000000	178000000	164000000	167000000	143000000	431000000	76100000	139000000	79100000	345000000	176000000	213000000	107000000	243000000	145000000	90300000	281000000	392000000	44000000	143000000	92500000	137000000	117000000	151000000
IPI:IPI00745872.2_Tax_Id=9606 Gene_Symbol=ALB Isoform 1 of Serum albumin_DVFLGM[147.0354]FLYEYAR__ALB	548000000	263000000	138000000	173000000	118000000	79400000	189000000	174000000	810000000	43200000	116000000	44500000	141000000	143000000	574000000	205000000	206000000	121000000	47000000	253000000	598000000	62300000	170000000	122000000	435000000	240000000	26900000
IPI:IPI00745872.2_Tax_Id=9606 Gene_Symbol=ALB Isoform 1 of Serum albumin_TYETTLEK__ALB	11000000000	6010000000	2080000000	3630000000	3180000000	1200000000	4080000000	2540000000	8710000000	790000000	6080000000	906000000	3680000000	2280000000	5220000000	4000000000	3870000000	3270000000	3550000000	4670000000	12000000000	1540000000	3270000000	2530000000	7040000000	6230000000	581000000
IPI:IPI00745872.2_Tax_Id=9606 Gene_Symbol=ALB Isoform 1 of Serum albumin_AEFAEVSK__ALB	619000000	42100000	1470000000	177000000	2250000000	364000000	2680000000	965000000	2050000000	360000000	1130000000	30000000	16500000	142000000	2540000000	1580000000	1040000000	244000000	1490000000	876000000	1800000000	1060000000	1820000000	1600000000	2870000000	5710000000	37200000
IPI:IPI00745872.2_Tax_Id=9606 Gene_Symbol=ALB Isoform 1 of Serum albumin_RMPC[160.0307]AEDYLSVVLNQLC[160.0307]VLHEK__ALB	4410000000	3880000000	1080000000	2720000000	123000000	1100000000	1780000000	3090000000	4480000000	407000000	397000000	1090000000	3080000000	2060000000	2910000000	1840000000	2280000000	1760000000	233000000	6330000000	5780000000	276000000	1920000000	983000000	3110000000	1790000000	256000000
IPI:IPI00745872.2_Tax_Id=9606 Gene_Symbol=ALB Isoform 1 of Serum albumin_ALVLIAFAQYLQQC[160.0307]PFEDHVK__ALB	10900000000	9550000000	2690000000	6700000000	882000000	1970000000	6190000000	3430000000	9220000000	1100000000	1520000000	1890000000	7520000000	3900000000	4140000000	4730000000	6620000000	3170000000	825000000	8380000000	12100000000	952000000	4900000000	3580000000	7790000000	3460000000	685000000
IPI:IPI00745872.2_Tax_Id=9606 Gene_Symbol=ALB Isoform 1 of Serum albumin_RM[147.0354]PC[160.0307]AEDYLSVVLNQLC[160.0307]VLHEK__ALB	535000000	254000000	170000000	273000000	28000000	125000000	181000000	333000000	607000000	53300000	96100000	117000000	224000000	229000000	682000000	358000000	148000000	97800000	28700000	504000000	901000000	52200000	172000000	86500000	304000000	202000000	15600000
IPI:IPI00745872.2_Tax_Id=9606 Gene_Symbol=ALB Isoform 1 of Serum albumin_M[147.0354]PC[160.0307]AEDYLSVVLNQLC[160.0307]VLHEK__ALB	229000000	75000000	64400000	69600000	176000000	25700000	51300000	65600000	176000000	21400000	150000000	16700000	40500000	41300000	185000000	111000000	41100000	52000000	98700000	66800000	196000000	37700000	48000000	39400000	130000000	88000000	4025451
IPI:IPI00745872.2_Tax_Id=9606 Gene_Symbol=ALB Isoform 1 of Serum albumin_SHC[160.0307]IAEVENDEM[147.0354]PADLPSLAADFVESK__ALB	968000000	355000000	313000000	294000000	304000000	112000000	479000000	272000000	2360000000	78900000	457000000	61800000	188000000	263000000	1100000000	501000000	380000000	206000000	170000000	376000000	941000000	108000000	381000000	241000000	648000000	425000000	15700000
IPI:IPI00745872.2_Tax_Id=9606 Gene_Symbol=ALB Isoform 1 of Serum albumin_TC[160.0307]VADESAENC[160.0307]DK__ALB	2040000000	875000000	298000000	416000000	1680000000	125000000	564000000	551000000	1720000000	89100000	2380000000	145000000	455000000	390000000	488000000	454000000	439000000	809000000	1190000000	462000000	1950000000	314000000	469000000	309000000	904000000	1190000000	104000000
IPI:IPI00745872.2_Tax_Id=9606 Gene_Symbol=ALB Isoform 1 of Serum albumin_C[160.0307]C[160.0307]AAADPHEC[160.0307]YAK__ALB	6030000000	2910000000	828000000	1340000000	1630000000	295000000	1640000000	1550000000	4080000000	279000000	3680000000	447000000	2090000000	1060000000	1430000000	1490000000	1040000000	2030000000	1840000000	3110000000	6840000000	720000000	1110000000	601000000	2740000000	1890000000	329000000
IPI:IPI00745872.2_Tax_Id=9606 Gene_Symbol=ALB Isoform 1 of Serum albumin_ETC[160.0307]FAEEGK__ALB	14000000	3.36436e+06	2.95653e+06	2374910	2923699	781421	6079534	3.75568e+06	11400000	746272	1.21428e+06	650346	1.87767e+06	1851513	4.88944e+06	3492958	3.53369e+06	3.83915e+06	897305	4.11293e+06	13300000	2.78584e+06	3.24808e+06	2.34207e+06	7.55891e+06	10900000	361831
IPI:IPI00745872.2_Tax_Id=9606 Gene_Symbol=ALB Isoform 1 of Serum albumin_DDNPNLPR__ALB	2620000000	1330000000	666000000	835000000	1320000000	225000000	1430000000	704000000	2050000000	247000000	2500000000	206000000	921000000	536000000	1750000000	1110000000	1040000000	879000000	1340000000	1130000000	2920000000	558000000	1110000000	799000000	1890000000	2500000000	92300000
IPI:IPI00745872.2_Tax_Id=9606 Gene_Symbol=ALB Isoform 1 of Serum albumin_AAC[160.0307]LLPK__ALB	7690000000	1060000000	1520000000	2280000000	3770000000	820000000	2810000000	2070000000	6030000000	552000000	5440000000	479000000	148000000	1420000000	3730000000	2570000000	2500000000	1940000000	4340000000	3530000000	6700000000	1040000000	2170000000	1420000000	4500000000	3930000000	212000000
IPI:IPI00745872.2_Tax_Id=9606 Gene_Symbol=ALB Isoform 1 of Serum albumin_ETYGEM[147.0354]ADC[160.0307]C[160.0307]AK__ALB	35000000	12800000	18500000	7.75735e+06	15500000	2.08155e+06	32900000	11700000	50900000	2764359	121000000	2.00467e+06	13500000	5731564	67000000	21900000	13400000	10400000	16800000	14400000	43600000	23500000	20000000	12300000	39500000	60400000	696879
IPI:IPI00745872.2_Tax_Id=9606 Gene_Symbol=ALB Isoform 1 of Serum albumin_DVFLGMFLYEYAR__ALB	101000000	90000000	24700000	102000000	17700000	42700000	25100000	13600000	75500000	19700000	8.02472e+06	24600000	145000000	75400000	26700000	29600000	48000000	46500000	16800000	69000000	104000000	1958279	17900000	27800000	59300000	8113976	8591342
IPI:IPI00745872.2_Tax_Id=9606 Gene_Symbol=ALB Isoform 1 of Serum albumin_DLGEENFKALVLIAFAQYLQQC[160.0307]PFEDHVK__ALB	21200000	27000000	3.44537e+06	7374338	5.1431e+06	3.71853e+06	2718859	7371796	22600000	2.04022e+06	11000000	6093145	13700000	5558246	2.76058e+06	4.882e+06	4355372	7.17143e+06	1.66197e+06	7410375	11800000	7136065	3051457	2.83509e+06	9394402	29300000	1.79315e+06
IPI:IPI00015102.2_Tax_Id=9606 Gene_Symbol=ALCAM Isoform 1 of CD166 antigen_LDVPQNLMFGK__ALCAM	7433554	715164	5.98348e+06	13800000	1.56067e+06	1.42747e+06	7618064	6478842	293615	6085402	4193408	12100000	1.38557e+06	9468388	857362	7882374	470596	7460101	15300000	2822040	6980786	1.19353e+06	3.80827e+06	9808119	1.29734e+06	1.63315e+06	7317423
IPI:IPI00015102.2_Tax_Id=9606 Gene_Symbol=ALCAM Isoform 1 of CD166 antigen_SSPSFSSLHYQDAGNYVC[160.0307]ETALQEVEGLK__ALCAM	6861279	3.61991e+06	13000000	20600000	2.256e+06	8.15971e+06	8056109	13800000	1.07529e+06	15200000	3.02592e+06	19200000	6573205	13700000	1576093	14800000	1798751	11600000	7.94652e+06	8970923	9280754	1.69879e+06	5.62224e+06	12200000	3.09799e+06	1.56471e+06	11100000
IPI:IPI00015102.2_Tax_Id=9606 Gene_Symbol=ALCAM Isoform 1 of CD166 antigen_SVQYDDVPEYK__ALCAM	7492736	3261539	9980181	19000000	1.97759e+06	2.33454e+06	6.72813e+06	7.98309e+06	365698	9527818	3.45266e+06	13500000	4594098	11200000	1.56287e+06	10500000	658976	18000000	16700000	2.95711e+06	7.83137e+06	2.26105e+06	1.75994e+06	11800000	1.35634e+06	2330039	14200000
IPI:IPI00015102.2_Tax_Id=9606 Gene_Symbol=ALCAM Isoform 1 of CD166 antigen_QIGDALPVSC[160.0307]TISASR__ALCAM	5327462	1.42878e+06	6.81773e+06	8380303	3.22544e+06	1.59716e+06	5.87942e+06	6740954	497194	6912981	9632314	7.06774e+06	1.79731e+06	5.76262e+06	707400	8.1043e+06	1769564	271042	19500000	4.13641e+06	5.57795e+06	2.62344e+06	2999026	7263347	1.76598e+06	1.78487e+06	6.23472e+06
IPI:IPI00015102.2_Tax_Id=9606 Gene_Symbol=ALCAM Isoform 1 of CD166 antigen_SSNTYTLTDVR__ALCAM	12500000	1.75586e+06	8487444	18100000	2763010	2523433	4.48441e+06	7200192	2104786	7863989	6291807	8122147	4000584	11500000	1.6187e+06	12200000	1.35922e+06	15000000	18800000	3038669	13100000	1.90127e+06	2.62948e+06	10300000	10400000	3.9242e+06	12900000
IPI:IPI00015102.2_Tax_Id=9606 Gene_Symbol=ALCAM Isoform 1 of CD166 antigen_EMDPVTQLYTMTSTLEYK__ALCAM	4580816	1.16356e+06	5113308	10800000	1236996	1.50131e+06	3.67224e+06	3.66105e+06	472580	5.51301e+06	1.46116e+06	6.84673e+06	1.94134e+06	7.0401e+06	550170	6.10453e+06	427620	5139350	5.89094e+06	2.80596e+06	5012400	626814	1.10528e+06	6.59328e+06	823615	738846	4518398
IPI:IPI00217920.7_Tax_Id=9606 Gene_Symbol=ALDH16A1 aldehyde dehydrogenase family 16 member A1 isoform 2_AALLWALAAALER__ALDH16A1	427365	742173	179778	1.36801e+06	260509	746385	1.80655e+06	328233	993188	949157	297494	312289	250100	925779	1.16438e+06	433557	2132400	202919	233799	1.8982e+06	1.02478e+06	496437	2.52965e+06	695721	1.31815e+06	327496	2207769
IPI:IPI00217920.7_Tax_Id=9606 Gene_Symbol=ALDH16A1 aldehyde dehydrogenase family 16 member A1 isoform 2_LLWTLESLVTGR__ALDH16A1	883885	2.29685e+06	688685	1.86819e+06	344517	1.48637e+06	1928220	936748	1.83679e+06	1.41518e+06	8372876	665908	219269	1.73511e+06	1.83879e+06	769450	2.91401e+06	617865	2.07397e+06	2.91151e+06	1456799	888463	2.94992e+06	1.40231e+06	1.1538e+06	567715	2.97408e+06
IPI:IPI00008982.1_Tax_Id=9606 Gene_Symbol=ALDH18A1 Isoform Short of Delta-1-pyrroline-5-carboxylate synthase_MIDLIIPR__ALDH18A1	1.36373e+06	2259090	1.77542e+06	2.03388e+06	1977717	1.39903e+06	4.25903e+06	449195	481275	1.1936e+06	3.11722e+06	1.02191e+06	3187439	5.98346e+06	2.66568e+06	3.29721e+06	6801768	7647508	6924766	4.61274e+06	3.44917e+06	1.54279e+06	2.98158e+06	2.3548e+06	3.00036e+06	589432	4.57395e+06
IPI:IPI00218914.5_Tax_Id=9606 Gene_Symbol=ALDH1A1 cDNA FLJ50286, highly similar to Retinal dehydrogenase 1_YILGNPLTPGVTQGPQIDK__ALDH1A1	4649988	6.72227e+06	35400000	9123877	6766728	30600000	20100000	14600000	22100000	13800000	15500000	38100000	11700000	19900000	11500000	16000000	6878972	18900000	14100000	5579285	6864194	2.96427e+06	23400000	26100000	3.50375e+06	7037304	9503281
IPI:IPI00218914.5_Tax_Id=9606 Gene_Symbol=ALDH1A1 cDNA FLJ50286, highly similar to Retinal dehydrogenase 1_ILDLIESGK__ALDH1A1	6.86813e+06	3.74555e+06	24100000	7388104	2.32662e+06	17900000	16500000	10000000	14900000	2634018	12300000	2114802	7.27727e+06	13300000	4699045	6784803	8119983	12400000	6195421	3901527	5.71072e+06	4.16439e+06	15900000	18300000	3.1353e+06	7755686	6395186
IPI:IPI00218914.5_Tax_Id=9606 Gene_Symbol=ALDH1A1 cDNA FLJ50286, highly similar to Retinal dehydrogenase 1_GYFVQPTVFSNVTDEMR__ALDH1A1	2.38034e+06	4.89017e+06	15200000	5349370	2.92366e+06	12700000	9268091	8627938	10100000	5.85726e+06	1.98256e+06	23200000	6.78933e+06	8446563	2627718	9372933	4988305	9629441	4874289	4302815	3938773	2.1009e+06	10200000	10500000	3093811	1.69121e+06	5227737
IPI:IPI00218914.5_Tax_Id=9606 Gene_Symbol=ALDH1A1 cDNA FLJ50286, highly similar to Retinal dehydrogenase 1_IFVEESIYDEFVR__ALDH1A1	2.98175e+06	2994061	19900000	4.70779e+06	3.05754e+06	15800000	9962485	9175168	12100000	10200000	2541452	13500000	3.39852e+06	12600000	4.0679e+06	13900000	4348857	4737903	5263270	3.62439e+06	2.5839e+06	1.83287e+06	11800000	14100000	11400000	1.2921e+06	3.06885e+06
IPI:IPI00218914.5_Tax_Id=9606 Gene_Symbol=ALDH1A1 cDNA FLJ50286, highly similar to Retinal dehydrogenase 1_KFPVFNPATEEELC[160.0307]QVEEGDK__ALDH1A1	4780594	3188323	22500000	6595098	5.35141e+06	19500000	13800000	10500000	14900000	9008559	8072025	34400000	8218301	16000000	8860296	10300000	4.25881e+06	12200000	8970114	4.8763e+06	5712155	2.15796e+06	14600000	13200000	1.66682e+06	4.03832e+06	6.62841e+06
IPI:IPI00218914.5_Tax_Id=9606 Gene_Symbol=ALDH1A1 cDNA FLJ50286, highly similar to Retinal dehydrogenase 1_RVTLELGGK__ALDH1A1	17100000	35600000	30900000	30000000	6.09976e+06	37700000	34300000	40700000	16500000	17700000	14500000	63900000	41900000	48400000	21500000	37500000	51200000	26100000	22000000	24400000	19500000	2.7386e+06	31900000	29300000	28600000	13400000	34700000
IPI:IPI00218914.5_Tax_Id=9606 Gene_Symbol=ALDH1A1 cDNA FLJ50286, highly similar to Retinal dehydrogenase 1_LADLIER__ALDH1A1	26600000	54600000	63300000	44600000	20200000	52800000	42500000	40500000	17400000	32800000	26800000	70000000	52200000	57200000	27100000	53600000	60600000	50700000	75400000	24000000	22600000	21100000	43700000	44600000	58200000	15000000	63400000
IPI:IPI00218914.5_Tax_Id=9606 Gene_Symbol=ALDH1A1 cDNA FLJ50286, highly similar to Retinal dehydrogenase 1_LEC[160.0307]GGGPWGNK__ALDH1A1	1.00377e+06	1.23195e+06	7928861	2.97971e+06	1.92348e+06	5.578e+06	7560619	3.75097e+06	4.09894e+06	4561050	5133321	10100000	2.6991e+06	3899720	2.83765e+06	4075761	1.93574e+06	6494902	5.9451e+06	906017	1.34859e+06	1.58366e+06	5628093	6.24071e+06	621160	1.47464e+06	2.64713e+06
IPI:IPI00103467.4_Tax_Id=9606 Gene_Symbol=ALDH1B1 Aldehyde dehydrogenase X, mitochondrial_LAPALATGNTVVMK__ALDH1B1	1.2759e+06	5.09992e+06	1.14478e+06	5419193	1.03211e+06	2211821	6498548	154846	111375	3339019	3.71586e+06	8080810	3.6661e+06	4962891	1.46868e+06	3049486	8.29657e+06	3242727	6290350	1.43137e+06	5899400	3.24111e+06	3.7509e+06	1.5711e+06	4270735	2.13681e+06	5179083
IPI:IPI00793673.1_Tax_Id=9606 Gene_Symbol=ALDH1L1 10-formyltetrahydrofolate dehydrogenase_GAASSVLELTEAELVTAEAVR__ALDH1L1	2.83841e+06	55300000	22500000	6.22086e+06	3235399	135000000	22900000	9827084	1.09017e+06	26500000	11200000	22100000	5.14756e+06	22500000	5991556	27300000	71600000	4.49012e+06	10900000	14200000	14800000	28900000	59200000	10900000	40100000	7.89014e+06	145000000
IPI:IPI00793673.1_Tax_Id=9606 Gene_Symbol=ALDH1L1 10-formyltetrahydrofolate dehydrogenase_LADLMEQHQEELATIEALDAGAVYTLALK__ALDH1L1	511381	3.69834e+06	2187428	870259	368585	13400000	1.77583e+06	1.38741e+06	146061	2263978	929967	2117206	1.06882e+06	2265644	531488	1.94759e+06	6.59666e+06	989724	1.18344e+06	982234	401343	1.32063e+06	5.69898e+06	1.07981e+06	4.57437e+06	431149	9756298
IPI:IPI00006663.1_Tax_Id=9606 Gene_Symbol=ALDH2 Aldehyde dehydrogenase, mitochondrial_EEIFGPVMQILK__ALDH2	16400000	80600000	48100000	44500000	24500000	46300000	31600000	45300000	8395796	29100000	16700000	79000000	69300000	60400000	11700000	46900000	73500000	31800000	36000000	35800000	21400000	16800000	32400000	29800000	52400000	11200000	53700000
IPI:IPI00006663.1_Tax_Id=9606 Gene_Symbol=ALDH2 Aldehyde dehydrogenase, mitochondrial_TEQGPQVDETQFK__ALDH2	26900000	73100000	61200000	38300000	16300000	44100000	29800000	62400000	8226004	30800000	5.93297e+06	81700000	58700000	61800000	15900000	56800000	67000000	38800000	71000000	28800000	20100000	27200000	31700000	31000000	57900000	15200000	64300000
IPI:IPI00006663.1_Tax_Id=9606 Gene_Symbol=ALDH2 Aldehyde dehydrogenase, mitochondrial_VAFTGSTEIGR__ALDH2	17400000	57000000	48200000	43300000	19100000	43300000	30100000	45000000	3.42945e+06	24700000	14600000	67500000	58600000	60100000	13900000	49100000	56500000	31100000	63000000	22300000	13300000	18400000	32100000	30000000	43700000	12100000	57900000
IPI:IPI00006663.1_Tax_Id=9606 Gene_Symbol=ALDH2 Aldehyde dehydrogenase, mitochondrial_LLC[160.0307]GGGIAADR__ALDH2	19700000	53700000	50500000	34100000	12300000	34200000	29800000	40700000	5.80815e+06	23300000	15100000	63900000	45100000	50000000	8974336	46100000	66800000	27700000	66400000	20100000	13300000	24900000	27400000	26900000	43100000	8.33909e+06	49600000
IPI:IPI00006663.1_Tax_Id=9606 Gene_Symbol=ALDH2 Aldehyde dehydrogenase, mitochondrial_TFVQEDIYDEFVER__ALDH2	17900000	39600000	39200000	32000000	9686259	34300000	24900000	29500000	5876175	22500000	12000000	52700000	40300000	50600000	7.43885e+06	37800000	60100000	14800000	28000000	19200000	8713145	9312536	22400000	21100000	39900000	4613067	27700000
IPI:IPI00006663.1_Tax_Id=9606 Gene_Symbol=ALDH2 Aldehyde dehydrogenase, mitochondrial_GYFIQPTVFGDVQDGMTIAK__ALDH2	9670665	56400000	23700000	25600000	7798149	26500000	17800000	34400000	4.93521e+06	12300000	9930107	57700000	33600000	36100000	5457570	26700000	35900000	22900000	23500000	16100000	9613082	8965593	16900000	17500000	24100000	3.62621e+06	33600000
IPI:IPI00006663.1_Tax_Id=9606 Gene_Symbol=ALDH2 Aldehyde dehydrogenase, mitochondrial_AAFQLGSPWR__ALDH2	16300000	65200000	47500000	33200000	8.02886e+06	38900000	28000000	39900000	5817729	25100000	20600000	77300000	46600000	58000000	10900000	49000000	67800000	30300000	36400000	28100000	14600000	27600000	28800000	25400000	45700000	8.22971e+06	46500000
IPI:IPI00006663.1_Tax_Id=9606 Gene_Symbol=ALDH2 Aldehyde dehydrogenase, mitochondrial_VAEQTPLTALYVANLIK__ALDH2	19400000	79900000	62000000	52500000	16500000	61600000	38000000	55900000	7.7525e+06	33100000	24500000	102000000	69800000	82700000	13300000	56900000	87000000	36400000	78100000	38500000	17600000	17900000	39500000	32600000	57800000	5.17634e+06	60700000
IPI:IPI00006663.1_Tax_Id=9606 Gene_Symbol=ALDH2 Aldehyde dehydrogenase, mitochondrial_VIQVAAGSSNLK__ALDH2	27400000	67500000	59000000	51200000	17900000	48900000	39100000	52100000	8966817	30100000	28500000	81200000	59100000	75400000	13900000	57000000	81500000	40400000	81700000	30000000	19900000	23300000	33200000	31400000	64900000	9833000	64100000
IPI:IPI00006663.1_Tax_Id=9606 Gene_Symbol=ALDH2 Aldehyde dehydrogenase, mitochondrial_ANNSTYGLAAAVFTK__ALDH2	10300000	31200000	15800000	15500000	6805964	18900000	16300000	17200000	6.26625e+06	7.16023e+06	18100000	33400000	22300000	22400000	3.93089e+06	16900000	29700000	9765304	32000000	13800000	19800000	8.30295e+06	14700000	10300000	21200000	5.56246e+06	16100000
IPI:IPI00006663.1_Tax_Id=9606 Gene_Symbol=ALDH2 Aldehyde dehydrogenase, mitochondrial_LGPALATGNVVVMK__ALDH2	38600000	94500000	102000000	71000000	28900000	72800000	55200000	90700000	13100000	62300000	58700000	146000000	86600000	130000000	24300000	101000000	122000000	63400000	133000000	56600000	40000000	49400000	76200000	54100000	84100000	17000000	93200000
IPI:IPI00006663.1_Tax_Id=9606 Gene_Symbol=ALDH2 Aldehyde dehydrogenase, mitochondrial_TIPIDGDFFSYTR__ALDH2	12200000	61100000	47200000	33000000	11200000	41700000	31600000	39500000	3.2703e+06	23500000	16800000	79000000	44800000	50800000	8574365	42100000	69500000	25900000	52200000	22500000	10400000	18200000	27500000	24000000	52200000	5.68217e+06	45700000
IPI:IPI00006663.1_Tax_Id=9606 Gene_Symbol=ALDH2 Aldehyde dehydrogenase, mitochondrial_TFPTVNPSTGEVIC[160.0307]QVAEGDK__ALDH2	29500000	88700000	81200000	55000000	20200000	61000000	44300000	57700000	9773556	39300000	40300000	122000000	76100000	88400000	14500000	75800000	112000000	39100000	94300000	33300000	21800000	24200000	46200000	41400000	75300000	14300000	74500000
IPI:IPI00006663.1_Tax_Id=9606 Gene_Symbol=ALDH2 Aldehyde dehydrogenase, mitochondrial_ANYLSQALQAGTVWVNC[160.0307]YDVFGAQSPFGGYK__ALDH2	1.95177e+06	11000000	4918962	7152060	509056	5.64106e+06	3.83001e+06	4.36641e+06	1.15724e+06	1.90708e+06	743930	3.35828e+06	6712875	8765257	1699282	5212579	10400000	3.46143e+06	734900	4529967	1.44324e+06	2.106e+06	5.69809e+06	2.44355e+06	6621403	1.04146e+06	5.91184e+06
IPI:IPI00006663.1_Tax_Id=9606 Gene_Symbol=ALDH2 Aldehyde dehydrogenase, mitochondrial_ILGYINTGK__ALDH2	21100000	35300000	47300000	40100000	12500000	32200000	26400000	38200000	5.14726e+06	25600000	19000000	70000000	48600000	52300000	12600000	39100000	52800000	33000000	65000000	17300000	11800000	23500000	26300000	25900000	49300000	10800000	45500000
IPI:IPI00006663.1_Tax_Id=9606 Gene_Symbol=ALDH2 Aldehyde dehydrogenase, mitochondrial_HEPVGVC[160.0307]GQIIPWNFPLLMQAWK__ALDH2	2.57906e+06	20400000	11000000	12200000	502383	6.50867e+06	4.84916e+06	11100000	1497896	4944423	1452472	12300000	17900000	15500000	1.50426e+06	8.1708e+06	17300000	9564352	1.68538e+06	7.75337e+06	1.85574e+06	1.42919e+06	10900000	4811854	9683374	2.95338e+06	14400000
IPI:IPI00006663.1_Tax_Id=9606 Gene_Symbol=ALDH2 Aldehyde dehydrogenase, mitochondrial_VVGNPFDSK__ALDH2	20900000	47800000	43300000	32600000	12900000	34000000	22700000	39600000	7.10279e+06	20100000	22700000	58400000	49900000	53900000	9692393	45500000	48200000	28500000	65000000	19100000	11400000	18700000	28200000	17200000	35000000	9951090	45800000
IPI:IPI00394758.1_Tax_Id=9606 Gene_Symbol=ALDH3A2 Isoform 2 of Fatty aldehyde dehydrogenase_NVDEAINFINER__ALDH3A2	5776498	23700000	5335646	13100000	7297117	14300000	6.73387e+06	2978617	645379	6.49523e+06	29400000	4737595	17800000	6.4816e+06	3.95309e+06	5359397	10300000	6279772	16800000	8835080	6604468	10100000	8.17336e+06	14400000	25600000	8501193	25000000
IPI:IPI00394758.1_Tax_Id=9606 Gene_Symbol=ALDH3A2 Isoform 2 of Fatty aldehyde dehydrogenase_IAFGGETDEATR__ALDH3A2	4.59641e+06	26500000	4691776	13000000	7.4986e+06	8524906	7065977	3.15928e+06	544437	4689605	20700000	4398267	22700000	6250062	4424216	6179727	9888224	6804736	13400000	5275613	1.83485e+06	6678215	7197790	13200000	20500000	4666924	20000000
IPI:IPI00394758.1_Tax_Id=9606 Gene_Symbol=ALDH3A2 Isoform 2 of Fatty aldehyde dehydrogenase_VMQEEIFGPILPIVPVK__ALDH3A2	6.2989e+06	37300000	6592305	23300000	10500000	17100000	13800000	4.47319e+06	3.5279e+06	8610076	21100000	7023870	22800000	9777217	6819742	9866038	21400000	9554522	18700000	14100000	4629236	6.84411e+06	15500000	24600000	29000000	9124581	24500000
IPI:IPI00394758.1_Tax_Id=9606 Gene_Symbol=ALDH3A2 Isoform 2 of Fatty aldehyde dehydrogenase_YIAPTVLTDVDPK__ALDH3A2	10200000	29500000	5.27924e+06	17700000	9517455	10800000	11100000	2.973e+06	15800000	7817246	31700000	6078305	12200000	9743620	6.50891e+06	8303598	15300000	7363830	18100000	10300000	5.98187e+06	15500000	12400000	20600000	29600000	14600000	28600000
IPI:IPI00394758.1_Tax_Id=9606 Gene_Symbol=ALDH3A2 Isoform 2 of Fatty aldehyde dehydrogenase_DILTAIAADLC[160.0307]K__ALDH3A2	6.6937e+06	28400000	6.83617e+06	17200000	6.57774e+06	13500000	10500000	3604521	5.52074e+06	6518388	23300000	5.30522e+06	19600000	7945652	5.98774e+06	9160293	16000000	5291902	19500000	10800000	4.05249e+06	7111986	10600000	15800000	22700000	10700000	20200000
IPI:IPI00394758.1_Tax_Id=9606 Gene_Symbol=ALDH3A2 Isoform 2 of Fatty aldehyde dehydrogenase_LQQLEALR__ALDH3A2	4.81678e+06	19300000	3.57952e+06	10700000	6.73192e+06	5.39924e+06	6064898	2.74672e+06	496377	3.32477e+06	22800000	3.37305e+06	12000000	3.67191e+06	3886314	5653188	10500000	5525480	13800000	4.06248e+06	3.28246e+06	4.87996e+06	7355457	11500000	18200000	9972074	15200000
IPI:IPI00217871.4_Tax_Id=9606 Gene_Symbol=ALDH4A1 Delta-1-pyrroline-5-carboxylate dehydrogenase, mitochondrial_EEIFGPVLSVYVYPDDK__ALDH4A1	11300000	83900000	20200000	68500000	11900000	15500000	14100000	12800000	4831067	19600000	18700000	30400000	22600000	18800000	2.0879e+06	18800000	39000000	14400000	33100000	3.49911e+06	2709994	9281680	18100000	15200000	44600000	11000000	32600000
IPI:IPI00217871.4_Tax_Id=9606 Gene_Symbol=ALDH4A1 Delta-1-pyrroline-5-carboxylate dehydrogenase, mitochondrial_C[160.0307]DDSVGYFVEPC[160.0307]IVESK__ALDH4A1	17200000	93200000	25100000	77900000	16300000	19500000	26300000	13100000	3.30736e+06	19400000	42200000	33600000	28700000	20400000	3.17652e+06	24300000	58100000	22900000	52200000	7448258	9688756	7816250	26200000	24000000	66300000	9173444	51600000
IPI:IPI00217871.4_Tax_Id=9606 Gene_Symbol=ALDH4A1 Delta-1-pyrroline-5-carboxylate dehydrogenase, mitochondrial_SSPSLTILAGGK__ALDH4A1	16500000	96200000	30300000	104000000	15700000	29400000	25200000	24400000	6578470	36100000	35900000	30700000	41600000	30500000	5968375	35800000	60700000	29500000	58600000	8880668	4117596	21300000	37700000	23100000	82500000	20400000	51400000
IPI:IPI00217871.4_Tax_Id=9606 Gene_Symbol=ALDH4A1 Delta-1-pyrroline-5-carboxylate dehydrogenase, mitochondrial_NAAGNFYINDK__ALDH4A1	12900000	43600000	9245485	49300000	11500000	9241131	8271939	8399601	5.48871e+06	9711359	35300000	14100000	18100000	10700000	3.09843e+06	11300000	25500000	9485828	37100000	3.02282e+06	2.23898e+06	2997522	10300000	6460492	18100000	5090720	27500000
IPI:IPI00217871.4_Tax_Id=9606 Gene_Symbol=ALDH4A1 Delta-1-pyrroline-5-carboxylate dehydrogenase, mitochondrial_VANEPVLAFTQGSPER__ALDH4A1	28200000	142000000	43100000	121000000	24400000	35800000	39100000	24500000	2219813	35200000	70800000	48300000	36700000	32400000	5866288	38000000	82100000	43900000	70400000	13300000	6520093	31000000	40500000	37700000	112000000	20800000	96100000
IPI:IPI00217871.4_Tax_Id=9606 Gene_Symbol=ALDH4A1 Delta-1-pyrroline-5-carboxylate dehydrogenase, mitochondrial_VGDPAEDFGTFFSAVIDAK__ALDH4A1	24600000	140000000	46500000	139000000	19500000	37200000	30100000	48100000	4.0964e+06	45800000	24700000	66300000	48900000	39200000	4.85819e+06	38800000	80200000	43400000	43100000	10600000	4.04089e+06	12400000	33600000	34600000	94800000	14600000	64600000
IPI:IPI00217871.4_Tax_Id=9606 Gene_Symbol=ALDH4A1 Delta-1-pyrroline-5-carboxylate dehydrogenase, mitochondrial_AADMLSGPR__ALDH4A1	16200000	55000000	18000000	63600000	8962727	13600000	17300000	13700000	4664249	10600000	52200000	21500000	18800000	21100000	27500000	18200000	35200000	14700000	53400000	38500000	43300000	7770579	15900000	16700000	51900000	14400000	42700000
IPI:IPI00217871.4_Tax_Id=9606 Gene_Symbol=ALDH4A1 Delta-1-pyrroline-5-carboxylate dehydrogenase, mitochondrial_AIEAALAAR__ALDH4A1	22500000	71900000	13800000	64400000	25200000	15100000	28000000	12100000	4756664	16800000	59400000	21800000	37500000	26700000	12500000	16200000	54200000	34100000	51200000	10300000	9970639	17000000	25700000	24400000	52200000	19800000	46200000
IPI:IPI00217871.4_Tax_Id=9606 Gene_Symbol=ALDH4A1 Delta-1-pyrroline-5-carboxylate dehydrogenase, mitochondrial_MEAIPC[160.0307]VVGDEEVWTSDVQYQVSPFNHGHK__ALDH4A1	23200000	186000000	41500000	154000000	20700000	40200000	42800000	21000000	5.51944e+06	43700000	32200000	59800000	54900000	40100000	3.96348e+06	38500000	101000000	34300000	51800000	9950121	5000368	16600000	43000000	39100000	116000000	13100000	95000000
IPI:IPI00336008.1_Tax_Id=9606 Gene_Symbol=ALDH5A1 Succinate-semialdehyde dehydrogenase, mitochondrial_LAGLSAALLR__ALDH5A1	6477037	41000000	44400000	31000000	7505005	38900000	17800000	36300000	2.83167e+06	27200000	13700000	75100000	41800000	62000000	3.26601e+06	58800000	42100000	15500000	26800000	7.96463e+06	742680	29000000	27500000	6.13803e+06	30600000	11600000	38000000
IPI:IPI00336008.1_Tax_Id=9606 Gene_Symbol=ALDH5A1 Succinate-semialdehyde dehydrogenase, mitochondrial_EVGEAIC[160.0307]TDPLVSK__ALDH5A1	21000000	45100000	62400000	29100000	12900000	44600000	20100000	45200000	4.07801e+06	44200000	36400000	65000000	39000000	58200000	13100000	95000000	78000000	36600000	53400000	8.37567e+06	24700000	44900000	34100000	19100000	56100000	38200000	62100000
IPI:IPI00336008.1_Tax_Id=9606 Gene_Symbol=ALDH5A1 Succinate-semialdehyde dehydrogenase, mitochondrial_NFFEPTLLC[160.0307]NVTQDMLC[160.0307]THEETFGPLAPVIK__ALDH5A1	8023364	94600000	67200000	71900000	12400000	63400000	21000000	54200000	5049456	29400000	10400000	144000000	84500000	100000000	5625611	84000000	51700000	33500000	32200000	12700000	1.53384e+06	25700000	36900000	7.05476e+06	54200000	13100000	69100000
IPI:IPI00336008.1_Tax_Id=9606 Gene_Symbol=ALDH5A1 Succinate-semialdehyde dehydrogenase, mitochondrial_YGIDEYLELK__ALDH5A1	11300000	32000000	26300000	21100000	4959446	27700000	8604399	25300000	32000000	16200000	11400000	52200000	28900000	40300000	13800000	44200000	23500000	11900000	18700000	10600000	5.69249e+06	9688063	13700000	6080859	20100000	9340062	33700000
IPI:IPI00336008.1_Tax_Id=9606 Gene_Symbol=ALDH5A1 Succinate-semialdehyde dehydrogenase, mitochondrial_VAEQLEVGMVGVNEGLISSVEC[160.0307]PFGGVK__ALDH5A1	3.44012e+06	19800000	15100000	14600000	3.8455e+06	15400000	7.72642e+06	9475862	2.52388e+06	8363341	3107930	26300000	16500000	21000000	2.20404e+06	17500000	13500000	5.84912e+06	7904870	3718600	1.64097e+06	4907116	10900000	4343673	14900000	2.34106e+06	14300000
IPI:IPI00336008.1_Tax_Id=9606 Gene_Symbol=ALDH5A1 Succinate-semialdehyde dehydrogenase, mitochondrial_VSMELGGLAPFIVFDSANVDQAVAGAMASK__ALDH5A1	1443762	12700000	10300000	7.59382e+06	2221464	9029271	5.52221e+06	3.94084e+06	522724	5670138	2.37549e+06	10200000	7.65734e+06	10400000	1.11124e+06	12400000	9120446	5019326	6.08945e+06	1.49435e+06	677399	5151197	6.61328e+06	1.98481e+06	8961551	2.73071e+06	9086203
IPI:IPI00024990.6_Tax_Id=9606 Gene_Symbol=ALDH6A1 Methylmalonate-semialdehyde dehydrogenase [acylating], mitochondrial_VNAGDQPGADLGPLITPQAK__ALDH6A1	7.58141e+06	57000000	22200000	40900000	9696287	37400000	20200000	25900000	9739042	19500000	47700000	58200000	61700000	40900000	14500000	26300000	51400000	28700000	39000000	12700000	2.74688e+06	27800000	30700000	4.66487e+06	24900000	6727135	79600000
IPI:IPI00024990.6_Tax_Id=9606 Gene_Symbol=ALDH6A1 Methylmalonate-semialdehyde dehydrogenase [acylating], mitochondrial_AFPAWADTSVLSR__ALDH6A1	8788649	51900000	32500000	39700000	20300000	48200000	31500000	15700000	23100000	30300000	57400000	43400000	55800000	33400000	6221816	32500000	78000000	26900000	71100000	10600000	6312919	21300000	44400000	8329825	37900000	9689169	69300000
IPI:IPI00024990.6_Tax_Id=9606 Gene_Symbol=ALDH6A1 Methylmalonate-semialdehyde dehydrogenase [acylating], mitochondrial_VPGATMLLAK__ALDH6A1	15300000	96800000	44300000	94400000	19900000	91700000	45800000	40700000	2288321	39500000	62100000	83200000	111000000	68800000	13400000	46500000	107000000	33500000	82300000	17200000	3.57588e+06	54100000	78700000	16500000	53900000	14200000	131000000
IPI:IPI00024990.6_Tax_Id=9606 Gene_Symbol=ALDH6A1 Methylmalonate-semialdehyde dehydrogenase [acylating], mitochondrial_ENTLNQLVGAAFGAAGQR__ALDH6A1	12700000	69300000	38700000	61200000	15500000	81100000	35100000	34500000	7460017	31300000	24900000	75000000	89000000	56300000	10300000	44900000	91500000	22700000	36500000	20800000	31000000	20200000	51800000	11200000	41400000	7044505	71100000
IPI:IPI00024990.6_Tax_Id=9606 Gene_Symbol=ALDH6A1 Methylmalonate-semialdehyde dehydrogenase [acylating], mitochondrial_TLADAEGDVFR__ALDH6A1	18300000	73700000	49400000	74400000	24400000	74300000	38200000	51500000	5.13935e+06	42500000	55100000	93100000	106000000	60600000	13400000	48300000	96400000	37400000	73900000	15400000	3.62736e+06	46800000	65200000	11600000	51000000	18900000	106000000
IPI:IPI00024990.6_Tax_Id=9606 Gene_Symbol=ALDH6A1 Methylmalonate-semialdehyde dehydrogenase [acylating], mitochondrial_DMDLYSYR__ALDH6A1	6572260	32000000	18300000	28100000	10400000	26600000	14600000	17700000	1171139	17400000	28800000	35500000	45900000	20900000	4861000	18100000	38500000	20500000	34900000	6360063	1.64252e+06	21200000	23800000	3267179	21600000	5773347	53200000
IPI:IPI00024990.6_Tax_Id=9606 Gene_Symbol=ALDH6A1 Methylmalonate-semialdehyde dehydrogenase [acylating], mitochondrial_C[160.0307]MALSTAVLVGEAK__ALDH6A1	2.63033e+06	14800000	3582411	13600000	3702552	13700000	6046079	7.58803e+06	2.1267e+06	3.74348e+06	10400000	17200000	26500000	12700000	2.95028e+06	4582922	20500000	5.60388e+06	12900000	5.0066e+06	5176794	4.53061e+06	9601225	820454	5992965	2.73602e+06	22000000
IPI:IPI00024990.6_Tax_Id=9606 Gene_Symbol=ALDH6A1 Methylmalonate-semialdehyde dehydrogenase [acylating], mitochondrial_AGEYIFER__ALDH6A1	9815486	47100000	28500000	39900000	16200000	38200000	19100000	28700000	4.17785e+06	27100000	30100000	60100000	73500000	40000000	10700000	31000000	54000000	30000000	54300000	10100000	20300000	32300000	38600000	6102977	30600000	12200000	80700000
IPI:IPI00024990.6_Tax_Id=9606 Gene_Symbol=ALDH6A1 Methylmalonate-semialdehyde dehydrogenase [acylating], mitochondrial_NHGVVMPDANK__ALDH6A1	2.48094e+06	15900000	9100641	11000000	3.65307e+06	10900000	4.31811e+06	12100000	594323	7740366	17500000	20700000	15700000	13100000	1772043	8936546	14300000	8267976	15500000	3.81642e+06	1.66894e+06	4.73657e+06	6582421	2.19378e+06	7431469	2.03566e+06	18300000
IPI:IPI00024990.6_Tax_Id=9606 Gene_Symbol=ALDH6A1 Methylmalonate-semialdehyde dehydrogenase [acylating], mitochondrial_EEDATLSSPAVVMPTMGR__ALDH6A1	13600000	44700000	24500000	41900000	10500000	50200000	19600000	28000000	4409914	21700000	36100000	54100000	64500000	40700000	12600000	29100000	63100000	20000000	35000000	13500000	4.67146e+06	21200000	17200000	6.64337e+06	25500000	6.6563e+06	75900000
IPI:IPI00024990.6_Tax_Id=9606 Gene_Symbol=ALDH6A1 Methylmalonate-semialdehyde dehydrogenase [acylating], mitochondrial_WIDIHNPATNEVIGR__ALDH6A1	32000000	139000000	69800000	114000000	35400000	120000000	72900000	70300000	8481112	61700000	90200000	161000000	192000000	114000000	25300000	86300000	173000000	62600000	94800000	38400000	12000000	58200000	100000000	20800000	92800000	22200000	177000000
IPI:IPI00024990.6_Tax_Id=9606 Gene_Symbol=ALDH6A1 Methylmalonate-semialdehyde dehydrogenase [acylating], mitochondrial_AISFVGSNK__ALDH6A1	10100000	39700000	34000000	47400000	15000000	45400000	32400000	32900000	2521212	26200000	35200000	48400000	67700000	44600000	10900000	40400000	60200000	24800000	55700000	14400000	3.03793e+06	19500000	39700000	8452733	32000000	8.22724e+06	62800000
IPI:IPI00024990.6_Tax_Id=9606 Gene_Symbol=ALDH6A1 Methylmalonate-semialdehyde dehydrogenase [acylating], mitochondrial_VC[160.0307]NLIDSGTK__ALDH6A1	9976960	14700000	16300000	20500000	16500000	21300000	18100000	16500000	3.56659e+06	9397830	56700000	17700000	16400000	22400000	5793560	33600000	28700000	14900000	71700000	17300000	12500000	9368170	20800000	14000000	18000000	6.43147e+06	26100000
IPI:IPI00024990.6_Tax_Id=9606 Gene_Symbol=ALDH6A1 Methylmalonate-semialdehyde dehydrogenase [acylating], mitochondrial_AEMDAAIASC[160.0307]K__ALDH6A1	9523829	44100000	24100000	44400000	9780645	37000000	21000000	24200000	2541597	18700000	34500000	48400000	74400000	36100000	7.82725e+06	30100000	52000000	20500000	43600000	18000000	5.76532e+06	15800000	30900000	5374105	24900000	9528586	52100000
IPI:IPI00024990.6_Tax_Id=9606 Gene_Symbol=ALDH6A1 Methylmalonate-semialdehyde dehydrogenase [acylating], mitochondrial_YAHLVDVGQVGVNVPIPVPLPMFSFTGSR__ALDH6A1	2.72184e+06	13500000	8998742	23000000	2042510	18500000	9380676	14800000	2.14976e+06	6.02599e+06	4.05333e+06	11900000	46200000	13500000	4680354	7.11396e+06	27700000	6.93379e+06	2606497	8933828	854931	2556870	13000000	2.40786e+06	6869194	2888902	19400000
IPI:IPI00221234.7_Tax_Id=9606 Gene_Symbol=ALDH7A1 Isoform 2 of Alpha-aminoadipic semialdehyde dehydrogenase_VNLLSFTGSTQVGK__ALDH7A1	5780306	84900000	22100000	10600000	6262211	73300000	2.17342e+06	29700000	3.77726e+06	29500000	22700000	45700000	107000000	19700000	12000000	18300000	45400000	19700000	4.98411e+06	27000000	17000000	23900000	37600000	1.1057e+06	50300000	16000000	81700000
IPI:IPI00221234.7_Tax_Id=9606 Gene_Symbol=ALDH7A1 Isoform 2 of Alpha-aminoadipic semialdehyde dehydrogenase_IQVLGSLVSLEMGK__ALDH7A1	586509	5738862	3859118	1.16567e+06	1.10598e+06	9456455	709418	1.99712e+06	280773	5.05502e+06	1.02879e+06	2.45173e+06	8.19416e+06	3041707	1.70352e+06	3.26253e+06	7968755	1.19313e+06	346383	3.3101e+06	945396	1.69733e+06	5.64986e+06	579311	8494456	1.44031e+06	3.32015e+06
IPI:IPI00221234.7_Tax_Id=9606 Gene_Symbol=ALDH7A1 Isoform 2 of Alpha-aminoadipic semialdehyde dehydrogenase_GEVITTYC[160.0307]PANNEPIAR__ALDH7A1	2683899	98500000	28200000	8.0468e+06	23300000	63400000	2373470	22200000	1.56937e+06	35200000	34200000	47000000	135000000	22000000	12800000	22700000	44400000	45700000	7.62339e+06	18100000	9532124	60500000	43300000	1.42655e+06	57400000	6721334	123000000
IPI:IPI00221234.7_Tax_Id=9606 Gene_Symbol=ALDH7A1 Isoform 2 of Alpha-aminoadipic semialdehyde dehydrogenase_VGNPWDPNVLYGPLHTK__ALDH7A1	23200000	227000000	70600000	29300000	40500000	171000000	13200000	61500000	26900000	80800000	59800000	98600000	236000000	59600000	29300000	61600000	125000000	55000000	15400000	76400000	48900000	67000000	90200000	5.17821e+06	144000000	41400000	183000000
IPI:IPI00221234.7_Tax_Id=9606 Gene_Symbol=ALDH7A1 Isoform 2 of Alpha-aminoadipic semialdehyde dehydrogenase_MIGGPILPSER__ALDH7A1	20000000	123000000	59500000	20500000	31800000	124000000	10300000	55000000	11900000	61200000	74700000	67700000	187000000	44400000	22500000	48600000	83700000	44700000	16100000	52200000	44300000	108000000	96100000	8807254	120000000	48800000	142000000
IPI:IPI00221234.7_Tax_Id=9606 Gene_Symbol=ALDH7A1 Isoform 2 of Alpha-aminoadipic semialdehyde dehydrogenase_VMDRPGNYVEPTIVTGLGHDASIAHTETFAPILYVFK__ALDH7A1	17600000	353000000	87500000	45000000	32500000	226000000	9599807	92800000	9584725	104000000	37200000	158000000	366000000	82800000	21400000	71900000	135000000	78400000	17200000	93900000	48200000	47800000	101000000	8899349	196000000	23200000	229000000
IPI:IPI00221234.7_Tax_Id=9606 Gene_Symbol=ALDH7A1 Isoform 2 of Alpha-aminoadipic semialdehyde dehydrogenase_DLPLAQGIK__ALDH7A1	9178025	92800000	34600000	13800000	22500000	77000000	3.3023e+06	35900000	3.70767e+06	44300000	43700000	47100000	115000000	25400000	14300000	28000000	49200000	37100000	10400000	28200000	21200000	47200000	45500000	2123239	79500000	22700000	88000000
IPI:IPI00221234.7_Tax_Id=9606 Gene_Symbol=ALDH7A1 Isoform 2 of Alpha-aminoadipic semialdehyde dehydrogenase_GAPTTSLISVAVTK__ALDH7A1	12100000	149000000	44500000	20300000	19200000	102000000	4.14735e+06	45900000	8.19558e+06	54900000	53800000	55900000	139000000	33100000	23200000	40600000	76700000	36800000	10200000	46400000	34400000	70100000	56000000	4.85414e+06	99400000	36400000	131000000
IPI:IPI00221234.7_Tax_Id=9606 Gene_Symbol=ALDH7A1 Isoform 2 of Alpha-aminoadipic semialdehyde dehydrogenase_QGLSSSIFTK__ALDH7A1	15200000	93200000	33100000	16200000	19400000	64100000	4291163	33300000	6850030	40400000	57200000	44500000	110000000	26300000	16500000	27400000	56600000	30200000	12600000	30200000	29300000	56100000	39100000	4366716	73800000	34000000	73700000
IPI:IPI00221234.7_Tax_Id=9606 Gene_Symbol=ALDH7A1 Isoform 2 of Alpha-aminoadipic semialdehyde dehydrogenase_LPGAIC[160.0307]SLTC[160.0307]GGADIGTAMAK__ALDH7A1	2612836	7543377	4598372	2562787	5976128	11900000	1598706	5575562	3.61079e+06	3860439	20300000	7009790	13700000	3.48681e+06	2.52167e+06	3.55055e+06	7020622	3.47219e+06	2584102	9279365	4248638	5828248	4642369	1.98772e+06	6.60995e+06	5.88873e+06	9209636
IPI:IPI00479877.4_Tax_Id=9606 Gene_Symbol=ALDH9A1 aldehyde dehydrogenase 9A1_VLC[160.0307]GGDIYVPEDPK__ALDH9A1	23700000	152000000	39700000	47600000	39100000	40100000	48200000	26000000	10100000	40500000	43800000	42100000	49100000	35800000	30100000	36500000	63700000	42000000	87900000	166000000	37400000	31300000	52600000	35500000	133000000	23300000	102000000
IPI:IPI00479877.4_Tax_Id=9606 Gene_Symbol=ALDH9A1 aldehyde dehydrogenase 9A1_VSFTGSVPTGMK__ALDH9A1	26800000	148000000	28900000	42700000	34700000	36700000	46800000	23000000	8903948	34700000	35900000	36200000	51300000	35800000	14600000	30000000	55300000	37100000	95300000	33100000	13800000	36700000	48400000	30800000	136000000	23900000	125000000
IPI:IPI00479877.4_Tax_Id=9606 Gene_Symbol=ALDH9A1 aldehyde dehydrogenase 9A1_VIATFTC[160.0307]SGEK__ALDH9A1	17500000	87900000	34600000	37400000	34700000	30900000	45100000	25000000	5.85449e+06	30800000	32000000	30000000	38900000	28500000	14600000	27000000	48800000	25600000	97200000	32200000	15200000	27800000	41300000	23700000	87300000	20500000	81600000
IPI:IPI00479877.4_Tax_Id=9606 Gene_Symbol=ALDH9A1 aldehyde dehydrogenase 9A1_SPLIIFSDC[160.0307]DMNNAVK__ALDH9A1	1094298	446047	2.17861e+06	2.27913e+06	2710935	2.64338e+06	2523918	1917482	396388	3.08538e+06	3042823	163546	782596	1.86632e+06	1316528	2.22704e+06	3.50582e+06	456712	6.26343e+06	1642699	997302	1.66738e+06	2.93991e+06	2.12247e+06	855635	1263212	693839
IPI:IPI00479877.4_Tax_Id=9606 Gene_Symbol=ALDH9A1 aldehyde dehydrogenase 9A1_IGDPLLEDTR__ALDH9A1	32600000	161000000	56700000	63700000	35600000	55800000	71600000	42800000	6881211	53700000	62600000	49900000	56100000	50300000	18500000	43700000	74100000	49900000	96100000	44400000	19500000	45700000	71800000	54400000	144000000	24500000	117000000
IPI:IPI00479877.4_Tax_Id=9606 Gene_Symbol=ALDH9A1 aldehyde dehydrogenase 9A1_ILLEAAR__ALDH9A1	20900000	118000000	35600000	34100000	27000000	35500000	34200000	24800000	7.86108e+06	30000000	19800000	28700000	35000000	34700000	12100000	33800000	48700000	29800000	74800000	29600000	9767073	21400000	44200000	27800000	118000000	20500000	85800000
IPI:IPI00479877.4_Tax_Id=9606 Gene_Symbol=ALDH9A1 aldehyde dehydrogenase 9A1_EEIFGPVMSILSFDTEAEVLER__ALDH9A1	1.82272e+06	10200000	1.90032e+06	4.58742e+06	566934	3.53807e+06	2.23031e+06	2.29765e+06	903807	1.73347e+06	422437	5646041	6741413	3.46087e+06	1.45317e+06	1.44679e+06	3.5232e+06	3703796	96108.5	2764382	1615601	1.51594e+06	2.73763e+06	1.49693e+06	6669110	1.37931e+06	4958391
IPI:IPI00479877.4_Tax_Id=9606 Gene_Symbol=ALDH9A1 aldehyde dehydrogenase 9A1_EVNLAVQNAK__ALDH9A1	24500000	110000000	28000000	39800000	32100000	35100000	41900000	26600000	9639976	25900000	63900000	32900000	52500000	32600000	13100000	29400000	60300000	27600000	89100000	30600000	12700000	17700000	42900000	34600000	103000000	28400000	72400000
IPI:IPI00479877.4_Tax_Id=9606 Gene_Symbol=ALDH9A1 aldehyde dehydrogenase 9A1_EREDEIATMEC[160.0307]INNGK__ALDH9A1	7.17065e+06	42900000	10000000	14300000	16900000	10900000	13700000	8.26429e+06	1.11774e+06	10100000	31300000	11800000	18500000	9691708	3.18836e+06	7473538	12800000	13600000	50800000	8.33444e+06	2683808	9471715	11900000	9122171	30400000	5691184	33100000
IPI:IPI00465439.5_Tax_Id=9606 Gene_Symbol=ALDOA Fructose-bisphosphate aldolase A_GVVPLAGTNGETTTQGLDGLSER__ALDOA	62300000	70300000	146000000	147000000	325000000	112000000	189000000	93400000	13100000	94100000	562000000	149000000	138000000	182000000	63100000	252000000	93500000	46200000	497000000	54700000	30200000	42500000	161000000	104000000	95300000	17400000	135000000
IPI:IPI00465439.5_Tax_Id=9606 Gene_Symbol=ALDOA Fructose-bisphosphate aldolase A_GILAADESTGSIAK__ALDOA	401000000	617000000	725000000	815000000	611000000	699000000	1040000000	655000000	133000000	511000000	917000000	805000000	763000000	834000000	403000000	1130000000	514000000	499000000	920000000	291000000	162000000	503000000	856000000	697000000	629000000	126000000	1110000000
IPI:IPI00465439.5_Tax_Id=9606 Gene_Symbol=ALDOA Fructose-bisphosphate aldolase A_QLLLTADDR__ALDOA	187000000	425000000	374000000	568000000	420000000	322000000	636000000	224000000	66900000	237000000	728000000	363000000	442000000	451000000	213000000	738000000	313000000	311000000	712000000	118000000	114000000	275000000	518000000	470000000	364000000	67900000	729000000
IPI:IPI00465439.5_Tax_Id=9606 Gene_Symbol=ALDOA Fructose-bisphosphate aldolase A_IGEHTPSALAIMENANVLAR__ALDOA	354000000	835000000	811000000	942000000	666000000	748000000	1130000000	666000000	162000000	569000000	858000000	1320000000	1060000000	1180000000	415000000	1440000000	691000000	418000000	836000000	436000000	184000000	466000000	1050000000	593000000	639000000	119000000	1160000000
IPI:IPI00465439.5_Tax_Id=9606 Gene_Symbol=ALDOA Fructose-bisphosphate aldolase A_FSHEEIAMATVTALR__ALDOA	75300000	200000000	127000000	249000000	132000000	156000000	242000000	122000000	31700000	88800000	179000000	244000000	238000000	283000000	97500000	260000000	114000000	77800000	203000000	75900000	57700000	38400000	236000000	129000000	121000000	25500000	274000000
IPI:IPI00465439.5_Tax_Id=9606 Gene_Symbol=ALDOA Fructose-bisphosphate aldolase A_LQSIGTENTEENR__ALDOA	29300000	105000000	101000000	98900000	318000000	69200000	156000000	34000000	14300000	41600000	699000000	60100000	88100000	85000000	50700000	180000000	89200000	40900000	496000000	36400000	35600000	61100000	122000000	132000000	86700000	20400000	135000000
IPI:IPI00465439.5_Tax_Id=9606 Gene_Symbol=ALDOA Fructose-bisphosphate aldolase A_PYQYPALTPEQK__ALDOA	155000000	398000000	394000000	428000000	440000000	304000000	468000000	363000000	110000000	305000000	496000000	637000000	495000000	484000000	242000000	720000000	262000000	354000000	765000000	163000000	130000000	404000000	461000000	300000000	352000000	84700000	785000000
IPI:IPI00465439.5_Tax_Id=9606 Gene_Symbol=ALDOA Fructose-bisphosphate aldolase A_LQSIGTENTEENRR__ALDOA	2.3159e+06	13300000	11800000	13400000	8667291	8536102	7.82679e+06	9684464	2.24625e+06	7162545	28700000	13400000	11600000	15200000	5.3786e+06	24900000	9947649	2.25889e+06	15600000	3.97142e+06	4041239	935430	6.69676e+06	11500000	9708256	2.15103e+06	6666100
IPI:IPI00465439.5_Tax_Id=9606 Gene_Symbol=ALDOA Fructose-bisphosphate aldolase A_ADDGRPFPQVIK__ALDOA	386000000	648000000	865000000	820000000	682000000	555000000	847000000	938000000	121000000	621000000	774000000	1200000000	941000000	1040000000	488000000	1520000000	470000000	793000000	1250000000	309000000	159000000	749000000	914000000	513000000	482000000	123000000	1060000000
IPI:IPI00465439.5_Tax_Id=9606 Gene_Symbol=ALDOA Fructose-bisphosphate aldolase A_YTPSGQAGAAASESLFVSNHAY__ALDOA	2.26968e+06	9281556	1175563	6929137	1653827	2870577	2.30885e+06	3.6114e+06	2.68861e+06	965305	3.51895e+06	9532623	15700000	8629941	720727	3381890	2.69555e+06	3.35374e+06	2.51215e+06	2.31457e+06	2.41473e+06	1484026	553721	3.05489e+06	1.69704e+06	1413643	7.81824e+06
IPI:IPI00465439.5_Tax_Id=9606 Gene_Symbol=ALDOA Fructose-bisphosphate aldolase A_ALANSLAC[160.0307]QGK__ALDOA	53100000	109000000	157000000	145000000	330000000	120000000	177000000	98800000	19200000	105000000	705000000	182000000	151000000	165000000	64600000	261000000	101000000	91100000	626000000	65200000	26300000	94900000	180000000	103000000	87700000	15500000	236000000
IPI:IPI00465439.5_Tax_Id=9606 Gene_Symbol=ALDOA Fructose-bisphosphate aldolase A_VLAAVYK__ALDOA	253000000	494000000	679000000	865000000	331000000	608000000	619000000	468000000	112000000	466000000	624000000	752000000	480000000	744000000	283000000	977000000	379000000	323000000	817000000	234000000	125000000	329000000	598000000	708000000	458000000	87600000	743000000
IPI:IPI00465439.5_Tax_Id=9606 Gene_Symbol=ALDOA Fructose-bisphosphate aldolase A_ELSDIAHR__ALDOA	8.06507e+06	8.29301e+06	38600000	29100000	13400000	24500000	30400000	36400000	7.08839e+06	21300000	29100000	37600000	2.12552e+06	39300000	18000000	58100000	21600000	8942864	22300000	16400000	12000000	12200000	31600000	29900000	18900000	8184240	35000000
IPI:IPI00792375.1_Tax_Id=9606 Gene_Symbol=ALDOC Fructose-bisphosphate aldolase_LSQIGVENTEENRR__ALDOC	21100000	82000000	87100000	165000000	19400000	101000000	28000000	71500000	7.88544e+06	58200000	44000000	103000000	30000000	92300000	3.89508e+06	83300000	34400000	50400000	143000000	12900000	4319058	33200000	61400000	182000000	54600000	6.01381e+06	140000000
IPI:IPI00792375.1_Tax_Id=9606 Gene_Symbol=ALDOC Fructose-bisphosphate aldolase_ELSDIALR__ALDOC	43500000	165000000	280000000	320000000	65100000	229000000	49300000	161000000	13600000	227000000	70200000	332000000	77700000	225000000	10400000	227000000	55300000	135000000	340000000	24400000	3303399	161000000	160000000	344000000	105000000	8746822	386000000
IPI:IPI00792375.1_Tax_Id=9606 Gene_Symbol=ALDOC Fructose-bisphosphate aldolase_YEGSGEDGGAAAQSLYIANHAY__ALDOC	6604887	15000000	53300000	74500000	1.23543e+06	75500000	2105415	24500000	1.13618e+06	67900000	6917491	77200000	14200000	40000000	2.42313e+06	44500000	12600000	10700000	71300000	8394674	5073191	33400000	2.68827e+06	78800000	23800000	3188123	49700000
IPI:IPI00792375.1_Tax_Id=9606 Gene_Symbol=ALDOC Fructose-bisphosphate aldolase_PHSYPALSAEQK__ALDOC	44700000	186000000	191000000	348000000	39300000	221000000	50800000	144000000	17000000	142000000	108000000	358000000	88000000	218000000	9606173	184000000	77000000	110000000	280000000	28300000	13500000	66600000	136000000	327000000	96800000	32600000	332000000
IPI:IPI00792375.1_Tax_Id=9606 Gene_Symbol=ALDOC Fructose-bisphosphate aldolase_DDNGVPFVR__ALDOC	19900000	72700000	129000000	148000000	39900000	126000000	29500000	86600000	9934308	96800000	52100000	184000000	33600000	113000000	15800000	98500000	25400000	62700000	231000000	11400000	8031061	65900000	56800000	163000000	42100000	11400000	162000000
IPI:IPI00792375.1_Tax_Id=9606 Gene_Symbol=ALDOC Fructose-bisphosphate aldolase_GVVPLAGTDGETTTQGLDGLSER__ALDOC	331000000	717000000	1140000000	1360000000	501000000	1030000000	989000000	677000000	147000000	856000000	656000000	1280000000	624000000	1210000000	793000000	1510000000	577000000	447000000	1070000000	332000000	190000000	912000000	1110000000	1320000000	687000000	150000000	1350000000
IPI:IPI00792375.1_Tax_Id=9606 Gene_Symbol=ALDOC Fructose-bisphosphate aldolase_TPSALAILENANVLAR__ALDOC	86900000	374000000	458000000	764000000	78400000	579000000	114000000	270000000	53400000	363000000	67300000	778000000	194000000	533000000	26900000	426000000	193000000	152000000	334000000	72100000	11600000	142000000	289000000	667000000	179000000	18500000	458000000
IPI:IPI00792375.1_Tax_Id=9606 Gene_Symbol=ALDOC Fructose-bisphosphate aldolase_ALQASALNAWR__ALDOC	43700000	113000000	127000000	257000000	45400000	164000000	39700000	116000000	12900000	121000000	111000000	309000000	77000000	189000000	10700000	135000000	55000000	74100000	348000000	31100000	7.6249e+06	95800000	107000000	176000000	71600000	9578746	210000000
IPI:IPI00792375.1_Tax_Id=9606 Gene_Symbol=ALDOC Fructose-bisphosphate aldolase_DNAGAATEEFIK__ALDOC	73100000	175000000	296000000	477000000	52600000	326000000	56100000	196000000	21800000	225000000	100000000	470000000	126000000	320000000	11800000	267000000	86900000	178000000	351000000	26900000	29400000	157000000	179000000	479000000	124000000	13300000	393000000
IPI:IPI00792375.1_Tax_Id=9606 Gene_Symbol=ALDOC Fructose-bisphosphate aldolase_LSQIGVENTEENR__ALDOC	14100000	51300000	63400000	92800000	51600000	63400000	21600000	23400000	6.79576e+06	42000000	111000000	50400000	19800000	53900000	3.17958e+06	72700000	24800000	29200000	292000000	4843910	2.08432e+06	35700000	47400000	140000000	39000000	6164155	90400000
IPI:IPI00792375.1_Tax_Id=9606 Gene_Symbol=ALDOC Fructose-bisphosphate aldolase_GILAADESVGSMAK__ALDOC	179000000	315000000	425000000	543000000	147000000	371000000	90900000	270000000	104000000	317000000	222000000	564000000	163000000	416000000	46100000	307000000	116000000	260000000	468000000	41800000	62700000	197000000	217000000	529000000	233000000	50900000	501000000
IPI:IPI00792375.1_Tax_Id=9606 Gene_Symbol=ALDOC Fructose-bisphosphate aldolase_YTPEEIAMATVTALR__ALDOC	61000000	299000000	327000000	631000000	59600000	424000000	88200000	151000000	33200000	270000000	73200000	549000000	144000000	379000000	11800000	316000000	139000000	154000000	295000000	38500000	5801536	109000000	236000000	602000000	169000000	8996921	461000000
IPI:IPI00792375.1_Tax_Id=9606 Gene_Symbol=ALDOC Fructose-bisphosphate aldolase_GILAADESVGSM[147.0354]AK__ALDOC	1889910	2.06019e+06	10700000	9445663	665635	6.67717e+06	1704811	5638329	1.08851e+06	5.7733e+06	3.80625e+06	5.93199e+06	1162048	7.95052e+06	482665	6.70853e+06	1.99492e+06	2.65563e+06	5.19795e+06	1.79243e+06	338755	2459864	3.75471e+06	8945058	1.85526e+06	1.12559e+06	5230418
IPI:IPI00792375.1_Tax_Id=9606 Gene_Symbol=ALDOC Fructose-bisphosphate aldolase_QVLFSADDRVK__ALDOC	47800000	28200000	15600000	37500000	12200000	15600000	17100000	32300000	693314	9815602	537998	36700000	14100000	40600000	30500000	20700000	7.41638e+06	13000000	11800000	15300000	16700000	3.65271e+06	12100000	7525592	36200000	29600000	5632627
IPI:IPI00022975.1_Tax_Id=9606 Gene_Symbol=ALOX5AP Arachidonate 5-lipoxygenase-activating protein_YFVGYLGER__ALOX5AP	72800000	38900000	5342241	18800000	17300000	6188675	58600000	3.04709e+06	37400000	13200000	11000000	2.77958e+06	10700000	7247896	101000000	8.14334e+06	60700000	4.19147e+06	8253499	27100000	25800000	6481224	56200000	11900000	46400000	42900000	17600000
IPI:IPI00022975.1_Tax_Id=9606 Gene_Symbol=ALOX5AP Arachidonate 5-lipoxygenase-activating protein_TGTLAFER__ALOX5AP	33100000	64000000	4.57973e+06	40500000	55400000	11500000	80100000	3003873	19400000	15900000	28900000	25800000	50900000	43100000	93900000	11700000	66400000	12800000	18400000	36800000	22500000	14800000	54800000	25300000	33200000	33400000	44700000
IPI:IPI00022426.1_Tax_Id=9606 Gene_Symbol=AMBP Protein AMBP_EYC[160.0307]GVPGDGDEELLR__AMBP	43200000	7958030	5.13347e+06	12100000	7394202	6929250	8182482	11500000	28300000	2.37359e+06	12600000	1.97422e+06	11700000	6453612	24000000	8655636	17500000	7740924	6.54456e+06	25000000	63300000	4501181	2.43369e+06	9830679	15500000	10600000	4291449
IPI:IPI00022426.1_Tax_Id=9606 Gene_Symbol=AMBP Protein AMBP_VVAQGVGIPEDSIFTMADR__AMBP	67600000	18700000	7341963	26300000	10100000	4519411	17000000	4.35458e+06	48000000	2.82292e+06	17400000	2552585	12000000	14200000	36400000	10300000	34500000	12500000	10400000	69700000	90600000	3.06658e+06	10100000	8778780	27100000	31900000	2.91106e+06
IPI:IPI00007722.2_Tax_Id=9606 Gene_Symbol=AMPD2 Adenosine monophosphate deaminase 2_LEPDILLR__AMPD2	1.45892e+06	6.46024e+06	2.75178e+06	2876799	6.71051e+06	4.4631e+06	7.37276e+06	1.54475e+06	1.99305e+06	4347734	6.01916e+06	2.52851e+06	7876211	3.92177e+06	3.37254e+06	3.42442e+06	8205797	748474	6794164	8125295	2.47289e+06	2.65997e+06	9000778	3.55139e+06	7527313	1.13244e+06	4.96236e+06
IPI:IPI00007722.2_Tax_Id=9606 Gene_Symbol=AMPD2 Adenosine monophosphate deaminase 2_WLVQVPR__AMPD2	1243820	6133603	2.9741e+06	4.02589e+06	3.8698e+06	2.45337e+06	5.42896e+06	2685628	472141	4300230	2.74781e+06	5.3333e+06	3.50705e+06	4599594	3.39401e+06	4971282	2.84022e+06	3822333	6691967	4.05218e+06	1772822	3.17526e+06	6847070	1.9221e+06	4765119	472066	9722292
IPI:IPI00411384.2_Tax_Id=9606 Gene_Symbol=AMPD3 Isoform 1B of AMP deaminase 3_MLENIFLPLFK__AMPD3	2.11156e+06	2.00805e+06	1.32372e+06	795782	657898	486781	1.98886e+06	1153055	2.09333e+06	1.07847e+06	421986	2.13775e+06	1.22633e+06	938707	5.20766e+06	1.08746e+06	1.70172e+06	1.03611e+06	169528	998432	1008679	152064	2.10334e+06	1.9368e+06	2531906	1.33003e+06	1.0354e+06
IPI:IPI00748895.3_Tax_Id=9606 Gene_Symbol=ANK1 Isoform Er1 of Ankyrin-1_LC[160.0307]QDYDTIGPEGGSLK__ANK1	5.55551e+06	1.49523e+06	2.60847e+06	3.70574e+06	2209602	3632571	5959636	3.14189e+06	11200000	1.66168e+06	8513320	1.14677e+06	2.02693e+06	5991838	3.06898e+06	3457473	10800000	2.0423e+06	1.30751e+06	4.4299e+06	7.31544e+06	2.47382e+06	4.21798e+06	6468162	467086	7333344	1575364
IPI:IPI00748895.3_Tax_Id=9606 Gene_Symbol=ANK1 Isoform Er1 of Ankyrin-1_LLGNQATFSPIVTVEPR__ANK1	7043682	1.147e+06	2.67914e+06	5.62564e+06	1.21149e+06	6.73439e+06	6.35636e+06	4.05384e+06	14900000	1.17355e+06	11900000	2.56206e+06	2325788	8842039	2.21102e+06	5.46554e+06	11900000	1.00711e+06	785494	8070147	8.19158e+06	2129545	4917894	10700000	785832	8802893	252681
IPI:IPI00748895.3_Tax_Id=9606 Gene_Symbol=ANK1 Isoform Er1 of Ankyrin-1_TAAVLLQNDPNPDVLSK__ANK1	11400000	450932	3643022	5512618	2.35423e+06	5457609	8254548	5479041	12200000	2443609	13500000	2098225	2682116	9107709	3177383	7477020	15900000	1.94878e+06	1.07733e+06	11700000	10700000	4.50616e+06	6196293	12000000	893983	12500000	563789
IPI:IPI00748895.3_Tax_Id=9606 Gene_Symbol=ANK1 Isoform Er1 of Ankyrin-1_VAELLLER__ANK1	11600000	1.7477e+06	6514203	7129706	3.01639e+06	7966199	8939382	6501180	20100000	4312976	14900000	3.65191e+06	4.42976e+06	12500000	4758945	7.8638e+06	15900000	7016014	1717131	10500000	8706222	3954860	8188441	14400000	1.78796e+06	13700000	1.26348e+06
IPI:IPI00748895.3_Tax_Id=9606 Gene_Symbol=ANK1 Isoform Er1 of Ankyrin-1_TAEAVNFATLLYK__ANK1	8575731	1.48981e+06	3.35781e+06	6050369	2.22712e+06	6981931	8693832	4.41145e+06	14900000	2430547	13700000	1.87218e+06	1.49553e+06	11100000	3.60266e+06	6682399	16200000	3.09572e+06	3349451	8860535	4.51861e+06	3.23997e+06	5.87785e+06	11200000	1.45342e+06	8267631	1.24794e+06
IPI:IPI00748895.3_Tax_Id=9606 Gene_Symbol=ANK1 Isoform Er1 of Ankyrin-1_ISEILLDHGAPIQAK__ANK1	12200000	1.19129e+06	6012202	9649027	4.26324e+06	11000000	12700000	6541120	25700000	3.58771e+06	27000000	3.48241e+06	4.7095e+06	17200000	6436097	10800000	23300000	2.2511e+06	1.48677e+06	13200000	14000000	7106690	14800000	20400000	1205693	22500000	526237
IPI:IPI00748895.3_Tax_Id=9606 Gene_Symbol=ANK1 Isoform Er1 of Ankyrin-1_FLLENGANQNVATEDGFTPLAVALQQGHENVVAHLINYGTK__ANK1	5642288	1.9118e+06	1.7981e+06	4.37521e+06	2.07651e+06	4730973	5.74491e+06	3.06789e+06	5462261	1.28158e+06	7800304	2.52677e+06	2.53789e+06	8.2379e+06	1.79898e+06	3.48335e+06	7203717	1.92919e+06	1.64048e+06	6879663	5177347	1.03628e+06	3502254	7919361	802180	3.22819e+06	793177
IPI:IPI00007834.2_Tax_Id=9606 Gene_Symbol=ANK2 Isoform 1 of Ankyrin-2_FWLIDC[160.0307]R__ANK2	4759856	29800000	30800000	7031348	6370827	20000000	16900000	14600000	2.45042e+06	16000000	8419450	23700000	13900000	24500000	1.67608e+06	36300000	11500000	10400000	19600000	7082629	636773	14600000	17800000	8746068	26700000	3.47682e+06	47400000
IPI:IPI00007834.2_Tax_Id=9606 Gene_Symbol=ANK2 Isoform 1 of Ankyrin-2_VVTEEVTTTTTTITEK__ANK2	968651	3.15447e+06	6472701	1475187	1.10662e+06	4.19594e+06	2.10666e+06	8368261	357619	2.14657e+06	1.24956e+06	9660762	3.58658e+06	9153791	110527	6721972	971967	3.29963e+06	3381277	948722	1004370	3.46308e+06	2.55011e+06	1.97732e+06	2.58989e+06	428379	4623894
IPI:IPI00007834.2_Tax_Id=9606 Gene_Symbol=ANK2 Isoform 1 of Ankyrin-2_ATFSPIVTLEPR__ANK2	6884395	38000000	46700000	12100000	9796788	38600000	22900000	39200000	3.26205e+06	21000000	15100000	51100000	28500000	44100000	2239891	67000000	15500000	13400000	40400000	10300000	1.88676e+06	26100000	27900000	13800000	37800000	7.99246e+06	63400000
IPI:IPI00007834.2_Tax_Id=9606 Gene_Symbol=ANK2 Isoform 1 of Ankyrin-2_EGHVGLVQELLGR__ANK2	5028060	24600000	36700000	9810359	4525927	24000000	13700000	37100000	1.68487e+06	12700000	7.89227e+06	48500000	22100000	40400000	1.55207e+06	52400000	1.79908e+06	9993501	17700000	4544096	424087	9989754	14700000	12100000	20200000	945006	27400000
IPI:IPI00007834.2_Tax_Id=9606 Gene_Symbol=ANK2 Isoform 1 of Ankyrin-2_LIEVGPSGAQFLGPVIVEIPHFAALR__ANK2	9256597	64300000	21500000	18000000	3875078	36900000	30600000	13700000	2291306	21500000	6438049	18800000	35600000	15900000	3.43317e+06	19100000	27800000	19000000	8043095	21100000	2102402	18000000	26000000	21700000	50500000	6.87882e+06	77400000
IPI:IPI00007834.2_Tax_Id=9606 Gene_Symbol=ANK2 Isoform 1 of Ankyrin-2_GNTALHIASLAGQAEVVK__ANK2	16800000	21600000	55200000	15300000	11700000	25600000	14700000	62400000	5333389	55400000	6364153	88800000	28300000	57300000	1.83539e+06	64900000	6083185	63700000	31200000	7680119	1.77959e+06	20100000	27400000	13900000	15000000	1.63575e+06	26800000
IPI:IPI00007834.2_Tax_Id=9606 Gene_Symbol=ANK2 Isoform 1 of Ankyrin-2_LGYISVVDTLK__ANK2	2.83669e+06	17000000	20300000	1.98265e+06	7489943	9650016	9630030	11000000	1.99744e+06	9515044	12200000	19900000	10400000	17800000	1.21334e+06	30100000	4023689	7.20156e+06	21200000	2.37593e+06	1.50712e+06	4.69391e+06	10500000	8034869	14400000	1559891	16000000
IPI:IPI00007834.2_Tax_Id=9606 Gene_Symbol=ANK2 Isoform 1 of Ankyrin-2_QDSNLIGPEGGVLSSTVVPQVQAVFPEGALTK__ANK2	9142946	45500000	43800000	12600000	12400000	38700000	25600000	30600000	2.73587e+06	21800000	17700000	53700000	27200000	49400000	2.35763e+06	61800000	19500000	15600000	40100000	11500000	1.41815e+06	16600000	26000000	14400000	43000000	5.17416e+06	63600000
IPI:IPI00007834.2_Tax_Id=9606 Gene_Symbol=ANK2 Isoform 1 of Ankyrin-2_LATMPPMVEGEGLASR__ANK2	6673116	34000000	41700000	13300000	9114093	28900000	25900000	39300000	3.85132e+06	28400000	23200000	74700000	30300000	48000000	26400000	60200000	18700000	14900000	37000000	9490146	1.89804e+06	31800000	25600000	11900000	32300000	4.05803e+06	68400000
IPI:IPI00007834.2_Tax_Id=9606 Gene_Symbol=ANK2 Isoform 1 of Ankyrin-2_MDIVHLMETNTEPLQER__ANK2	5.55648e+06	51000000	37600000	10300000	8892926	32000000	23800000	27600000	1.99464e+06	19200000	11800000	44300000	31800000	35700000	2.17532e+06	49000000	18700000	14100000	20900000	12900000	1.94569e+06	15600000	18500000	12300000	38800000	2.06607e+06	73000000
IPI:IPI00007834.2_Tax_Id=9606 Gene_Symbol=ANK2 Isoform 1 of Ankyrin-2_VNVADILTK__ANK2	4421522	39900000	34400000	20100000	26600000	22600000	43800000	31600000	3.0658e+06	14500000	40700000	36600000	23800000	41400000	19600000	46400000	15200000	13900000	42000000	44400000	7.65126e+06	11300000	55400000	33700000	103000000	5943964	36900000
IPI:IPI00007834.2_Tax_Id=9606 Gene_Symbol=ANK2 Isoform 1 of Ankyrin-2_TLEQQENFAEVAR__ANK2	7070999	37100000	42500000	7.99148e+06	9916616	23300000	17300000	36500000	487174	23000000	12000000	55800000	31400000	36200000	3142289	51700000	12000000	22500000	40900000	6.23622e+06	6694619	33200000	17900000	8743357	33400000	4636500	64400000
IPI:IPI00007834.2_Tax_Id=9606 Gene_Symbol=ANK2 Isoform 1 of Ankyrin-2_VGLQAQPMHSELVK__ANK2	1.64453e+06	7116916	8407851	1.6675e+06	1499365	5911216	4.46265e+06	7058372	500592	3.9964e+06	3.93069e+06	10900000	5.94484e+06	8.24278e+06	161039	11800000	3.63865e+06	2345810	6.56651e+06	1.75984e+06	90715.4	7597117	5318706	3.24515e+06	6.50183e+06	1.27669e+06	11300000
IPI:IPI00007834.2_Tax_Id=9606 Gene_Symbol=ANK2 Isoform 1 of Ankyrin-2_GAAVDFTAR__ANK2	2754275	5.24428e+06	12700000	3.55083e+06	2532657	6593701	7.70168e+06	15300000	593946	4216007	6.44739e+06	16100000	9104337	16400000	969403	20400000	2.15524e+06	5797396	10700000	2.14087e+06	825557	4582899	6395157	4.19614e+06	9009632	503258	14400000
IPI:IPI00007834.2_Tax_Id=9606 Gene_Symbol=ANK2 Isoform 1 of Ankyrin-2_DFPQYFAVVSR__ANK2	4454343	26400000	33500000	5034295	5.65785e+06	22100000	11300000	28300000	836442	14400000	8505866	47000000	20500000	33500000	1099283	42400000	9049500	8871657	18500000	6.12792e+06	144387	13900000	14600000	7732666	21900000	2.5426e+06	37800000
IPI:IPI00159899.9_Tax_Id=9606 Gene_Symbol=ANKFY1 Isoform 2 of Ankyrin repeat and FYVE domain-containing protein 1_NQLPLVVDAIC[160.0307]TR__ANKFY1	3.73152e+06	18300000	4922663	6.88883e+06	7887063	7615001	9631188	3.21247e+06	1801264	6.56203e+06	14300000	6835718	15300000	6280654	3587761	5.51776e+06	15000000	7197565	10200000	6.71334e+06	3.4011e+06	5839959	11600000	4196150	12100000	4173580	24800000
IPI:IPI00159899.9_Tax_Id=9606 Gene_Symbol=ANKFY1 Isoform 2 of Ankyrin repeat and FYVE domain-containing protein 1_HGLANLTAELLQQGANPNLQTEEALPLPK__ANKFY1	4295469	33400000	8791723	11000000	9772459	14700000	15100000	6010391	1.90775e+06	13100000	9072598	10600000	22700000	11000000	4.56461e+06	9812572	22500000	7.63923e+06	11100000	16200000	6242396	8692239	20700000	7366975	22000000	2.12501e+06	47800000
IPI:IPI00159899.9_Tax_Id=9606 Gene_Symbol=ANKFY1 Isoform 2 of Ankyrin repeat and FYVE domain-containing protein 1_GSHTDAPDTATGNC[160.0307]LLQR__ANKFY1	4.27989e+06	24700000	4.73575e+06	8513718	8730077	6148150	10600000	3.65662e+06	949274	6.69985e+06	14100000	6126552	21600000	6746053	2666582	4.32103e+06	13800000	9867100	11900000	8.33158e+06	3771557	6032082	11900000	4488002	17500000	1.79863e+06	37400000
IPI:IPI00159899.9_Tax_Id=9606 Gene_Symbol=ANKFY1 Isoform 2 of Ankyrin repeat and FYVE domain-containing protein 1_AIDENNEPTAC[160.0307]FLIR__ANKFY1	946820	9619222	748195	2272868	4.21221e+06	3014657	3.70807e+06	1.01954e+06	488036	1.81493e+06	8741312	1.64907e+06	7834622	2667448	726453	990827	9975494	2.95502e+06	7037359	5803194	1.63949e+06	3.48562e+06	4693570	1035849	4.58054e+06	1501535	16100000
IPI:IPI00159899.9_Tax_Id=9606 Gene_Symbol=ANKFY1 Isoform 2 of Ankyrin repeat and FYVE domain-containing protein 1_LGVNNNQGVNIFNYQVATK__ANKFY1	4631194	12000000	2.08853e+06	3.64221e+06	4.51775e+06	3.29291e+06	6.47403e+06	2.0475e+06	3.29987e+06	2622915	9902982	2.4355e+06	8.02811e+06	2.1876e+06	3.8555e+06	2.60761e+06	6034198	3.50289e+06	5.80312e+06	6385995	3.71596e+06	2362355	5.49372e+06	1.06076e+06	9303592	1.99493e+06	12200000
IPI:IPI00159899.9_Tax_Id=9606 Gene_Symbol=ANKFY1 Isoform 2 of Ankyrin repeat and FYVE domain-containing protein 1_ELDLSDANPEVTMTMLR__ANKFY1	1.89456e+06	14500000	3.37703e+06	4.10654e+06	4.31834e+06	3.91537e+06	5.85648e+06	2177067	378237	3.71248e+06	3.36457e+06	3.95659e+06	12900000	3500465	1446802	2206082	10300000	4.79503e+06	4.94224e+06	4894382	1.21384e+06	3.91025e+06	7122246	2.42027e+06	9801662	2.35611e+06	15900000
IPI:IPI00159899.9_Tax_Id=9606 Gene_Symbol=ANKFY1 Isoform 2 of Ankyrin repeat and FYVE domain-containing protein 1_EDFSSMSAQLLYK__ANKFY1	2.38247e+06	11100000	3079715	4.43073e+06	4703166	4396146	5.09253e+06	2.96974e+06	2.73847e+06	3.18458e+06	6736763	3812986	9451408	4.16676e+06	5209011	3.2906e+06	8916207	3918740	5400555	4.70711e+06	2.00353e+06	2.79522e+06	8560617	3.93225e+06	10000000	10200000	14900000
IPI:IPI00159899.9_Tax_Id=9606 Gene_Symbol=ANKFY1 Isoform 2 of Ankyrin repeat and FYVE domain-containing protein 1_FQLQLLR__ANKFY1	2.96752e+06	18400000	5.76063e+06	9347858	2797877	11900000	14600000	4.54765e+06	1.8181e+06	6481677	8223195	7818730	18400000	7.57725e+06	4483107	5818460	19700000	7.12724e+06	4.67469e+06	11200000	3540605	5031198	16800000	6262966	16900000	8031718	26600000
IPI:IPI00159899.9_Tax_Id=9606 Gene_Symbol=ANKFY1 Isoform 2 of Ankyrin repeat and FYVE domain-containing protein 1_HSADVMSEMAQIAEALLQAGANPNMQDSK__ANKFY1	4395657	29000000	4967634	10600000	4.67356e+06	9325179	10100000	4.1174e+06	1.61534e+06	6719752	6296913	7.89323e+06	26100000	7181990	3241459	5556210	16900000	8768875	5.26894e+06	10800000	4106979	4581218	13200000	7.80952e+06	17700000	4.8934e+06	34100000
IPI:IPI00292914.4_Tax_Id=9606 Gene_Symbol=- 31 kDa protein_IQEGEAHNIFC[160.0307]PAYDC[160.0307]FQLVPVDIIESVVSK__ANKIB1	206158	3215853	805444	404717	188448	1.03079e+06	1.37056e+06	554282	342620	1.1532e+06	448158	1.3008e+06	1.64573e+06	1.11521e+06	324567	1297266	1.10567e+06	1.20712e+06	506825	638602	148445	1.33408e+06	652734	675342	1.3974e+06	475593	2.66998e+06
IPI:IPI00794169.2_Tax_Id=9606 Gene_Symbol=ANO10 Isoform 1 of Anoctamin-10_VTLSALDTSESSFTPLVVIELAQDVK__ANO10	1.51564e+06	4.04222e+06	1.60957e+06	3.90594e+06	1.22093e+06	1.7713e+06	2.45636e+06	1.16487e+06	505012	1.8208e+06	956641	1.77074e+06	1914626	2.23856e+06	986690	2.13182e+06	3.31356e+06	2773504	997496	2.57678e+06	1.57461e+06	1.17832e+06	1.55609e+06	5.44921e+06	3.78346e+06	1586861	3.21164e+06
IPI:IPI00025849.1_Tax_Id=9606 Gene_Symbol=ANP32A;LOC723972 Acidic leucine-rich nuclear phosphoprotein 32 family member A_VSGGLEVLAEK__ANP32A	21000000	42800000	35800000	52200000	52600000	39500000	37400000	20800000	3.28367e+06	40500000	64600000	23800000	77800000	44600000	28200000	33100000	44200000	93400000	47600000	33200000	29300000	47400000	58200000	26900000	32000000	11200000	88800000
IPI:IPI00025849.1_Tax_Id=9606 Gene_Symbol=ANP32A;LOC723972 Acidic leucine-rich nuclear phosphoprotein 32 family member A_C[160.0307]PNLTHLNLSGNK__ANP32A	11800000	25400000	21600000	29200000	55700000	29000000	29600000	7365358	3.79486e+06	24300000	86100000	18600000	71700000	37000000	14200000	19000000	42500000	100000000	42700000	26000000	14400000	49200000	47800000	23600000	16300000	5.63744e+06	71900000
IPI:IPI00025849.1_Tax_Id=9606 Gene_Symbol=ANP32A;LOC723972 Acidic leucine-rich nuclear phosphoprotein 32 family member A_SLDLFNC[160.0307]EVTNLNDYRENVFK__ANP32A	5.38203e+06	9368856	14300000	18100000	5.42159e+06	21000000	11300000	5874432	1.13758e+06	17400000	4815336	17500000	54200000	25800000	8036826	10900000	20700000	31200000	7.88791e+06	33400000	11300000	17900000	24300000	4.99541e+06	5.30623e+06	2.61376e+06	26600000
IPI:IPI00025849.1_Tax_Id=9606 Gene_Symbol=ANP32A;LOC723972 Acidic leucine-rich nuclear phosphoprotein 32 family member A_ELVLDNSR__ANP32A	3.28501e+06	14600000	12700000	17300000	29200000	14400000	21000000	2.10619e+06	1.7122e+06	10800000	63700000	6.06251e+06	48800000	17300000	10800000	11800000	29300000	40300000	21000000	26900000	15400000	22400000	27200000	16400000	8261406	3.90534e+06	30800000
IPI:IPI00007423.1_Tax_Id=9606 Gene_Symbol=ANP32B Isoform 2 of Acidic leucine-rich nuclear phosphoprotein 32 family member B_SLDLFNC[160.0307]EVTNLNDYR__ANP32B	3.68884e+06	29700000	8048079	8.31509e+06	38300000	10700000	18600000	1.65656e+06	1.56979e+06	7452093	64800000	3.91067e+06	7.41355e+06	9946644	10700000	10100000	23400000	22800000	30200000	14000000	7516514	19900000	23000000	15900000	14000000	3279791	58800000
IPI:IPI00007423.1_Tax_Id=9606 Gene_Symbol=ANP32B Isoform 2 of Acidic leucine-rich nuclear phosphoprotein 32 family member B_IFGGLDMLAEK__ANP32B	5055378	17600000	4714245	10900000	22700000	13800000	14400000	1.8359e+06	1839631	14500000	35400000	6.01589e+06	33500000	20300000	13200000	7.94774e+06	24600000	60500000	30800000	21900000	13100000	21300000	20300000	14800000	10500000	6.12444e+06	50100000
IPI:IPI00007423.1_Tax_Id=9606 Gene_Symbol=ANP32B Isoform 2 of Acidic leucine-rich nuclear phosphoprotein 32 family member B_LLPQLTYLDGYDR__ANP32B	2739974	15800000	2615305	8542626	41500000	7052551	24200000	308688	871897	5246730	39700000	792772	16600000	11500000	8654177	6542614	27900000	23000000	18200000	9473056	14600000	7.90778e+06	22500000	30400000	10500000	3.32165e+06	31400000
IPI:IPI00165393.1_Tax_Id=9606 Gene_Symbol=ANP32E acidic leucine-rich nuclear phosphoprotein 32 family member E isoform 3_DLSTVEALQNLK__ANP32E	3.7594e+06	10400000	3.94314e+06	6075815	19100000	15100000	14300000	1.16282e+06	2.69161e+06	6798036	66500000	2577519	38000000	10800000	10500000	4.35402e+06	27700000	7612956	14600000	15500000	5840813	20700000	23800000	6836135	9380416	11600000	25000000
IPI:IPI00165393.1_Tax_Id=9606 Gene_Symbol=ANP32E acidic leucine-rich nuclear phosphoprotein 32 family member E isoform 3_LELSDNIISGGLEVLAEK__ANP32E	4.69664e+06	16900000	4.9424e+06	8355306	22600000	27100000	12300000	2.38061e+06	2.84896e+06	8982256	24800000	3.67817e+06	55700000	14700000	11100000	4466836	33000000	9235377	8625967	17200000	5863274	10500000	31600000	7.68007e+06	10500000	8947802	32300000
IPI:IPI00218918.5_Tax_Id=9606 Gene_Symbol=ANXA1 Annexin A1_GGPGSAVSPYPTFNPSSDVAALHK__ANXA1	918000000	2340000000	676000000	746000000	1210000000	932000000	1610000000	559000000	692000000	674000000	1800000000	554000000	1520000000	63100000	678000000	45500000	518000000	125000000	468000000	1030000000	573000000	174000000	441000000	904000000	1630000000	361000000	1510000000
IPI:IPI00218918.5_Tax_Id=9606 Gene_Symbol=ANXA1 Annexin A1_GTDVNVFNTILTTR__ANXA1	687000000	1490000000	591000000	630000000	768000000	696000000	992000000	544000000	603000000	589000000	945000000	542000000	984000000	21800000	302000000	17500000	275000000	52300000	125000000	405000000	223000000	43400000	177000000	491000000	656000000	118000000	537000000
IPI:IPI00218918.5_Tax_Id=9606 Gene_Symbol=ANXA1 Annexin A1_GVDEATIIDILTK__ANXA1	704000000	1400000000	598000000	638000000	771000000	713000000	946000000	544000000	607000000	592000000	820000000	543000000	943000000	24600000	334000000	18800000	228000000	53200000	119000000	416000000	245000000	40600000	170000000	413000000	597000000	140000000	577000000
IPI:IPI00218918.5_Tax_Id=9606 Gene_Symbol=ANXA1 Annexin A1_TPAQFDADELR__ANXA1	754000000	1470000000	608000000	630000000	861000000	714000000	1010000000	550000000	590000000	611000000	894000000	556000000	1040000000	30400000	526000000	24900000	222000000	92600000	200000000	461000000	237000000	91500000	216000000	459000000	951000000	173000000	941000000
IPI:IPI00218918.5_Tax_Id=9606 Gene_Symbol=ANXA1 Annexin A1_NALLSLAK__ANXA1	715000000	1210000000	619000000	680000000	781000000	679000000	921000000	562000000	586000000	603000000	984000000	559000000	920000000	61700000	325000000	29900000	212000000	109000000	202000000	314000000	209000000	69700000	188000000	418000000	603000000	184000000	565000000
IPI:IPI00218918.5_Tax_Id=9606 Gene_Symbol=ANXA1 Annexin A1_MYGISLC[160.0307]QAILDETK__ANXA1	601000000	970000000	564000000	578000000	704000000	624000000	759000000	541000000	566000000	564000000	732000000	541000000	794000000	12600000	167000000	12300000	133000000	26300000	75100000	261000000	116000000	24700000	96200000	168000000	313000000	61200000	309000000
IPI:IPI00218918.5_Tax_Id=9606 Gene_Symbol=ANXA1 Annexin A1_C[160.0307]LTAIVK__ANXA1	645000000	1060000000	576000000	589000000	788000000	619000000	801000000	542000000	571000000	566000000	838000000	540000000	807000000	14000000	220000000	12400000	143000000	37500000	150000000	228000000	130000000	31400000	115000000	244000000	469000000	88700000	354000000
IPI:IPI00218918.5_Tax_Id=9606 Gene_Symbol=ANXA1 Annexin A1_GDRSEDFGVNEDLADSDAR__ANXA1	656000000	915000000	574000000	604000000	562000000	635000000	743000000	542000000	565000000	565000000	573000000	540000000	907000000	17600000	149000000	7.81821e+06	111000000	53100000	22800000	249000000	110000000	35700000	98200000	155000000	310000000	69100000	488000000
IPI:IPI00218918.5_Tax_Id=9606 Gene_Symbol=ANXA1 Annexin A1_ILVALC[160.0307]GGN__ANXA1	564000000	577000000	545000000	545000000	589000000	555000000	581000000	537000000	545000000	544000000	553000000	537000000	596000000	4.50091e+06	65500000	3926785	15600000	7.95384e+06	26600000	57300000	33300000	12900000	31500000	31800000	54300000	30000000	48900000
IPI:IPI00414320.2_Tax_Id=9606 Gene_Symbol=ANXA11 cDNA FLJ51518, highly similar to Annexin A11_GVGTDEAC[160.0307]LIEILASR__ANXA11	38700000	34300000	35300000	28600000	30500000	31700000	39600000	32400000	32800000	31200000	28800000	35700000	30000000	12100000	21600000	18000000	15000000	7.08117e+06	3692922	12900000	22100000	3401540	7405115	5418984	9051911	6.73498e+06	4666684
IPI:IPI00414320.2_Tax_Id=9606 Gene_Symbol=ANXA11 cDNA FLJ51518, highly similar to Annexin A11_TPVLFDIYEIK__ANXA11	44500000	36500000	41800000	30100000	33600000	36000000	46800000	36300000	39000000	34000000	31700000	40000000	31200000	15000000	30300000	25200000	19600000	10300000	5860295	20300000	37300000	5.45883e+06	12800000	8.13127e+06	12500000	10500000	6472213
IPI:IPI00414320.2_Tax_Id=9606 Gene_Symbol=ANXA11 cDNA FLJ51518, highly similar to Annexin A11_SETDLLDIR__ANXA11	36900000	31900000	33300000	28000000	29400000	29200000	34300000	33000000	32800000	28700000	29500000	36600000	29200000	8349001	20400000	15600000	9628386	5.96667e+06	4.92536e+06	9941412	22500000	7222756	6451938	3.36135e+06	5341918	15000000	4871043
IPI:IPI00414320.2_Tax_Id=9606 Gene_Symbol=ANXA11 cDNA FLJ51518, highly similar to Annexin A11_TILALMK__ANXA11	40300000	32600000	35300000	27700000	30900000	29800000	37900000	31400000	29500000	31000000	28700000	34200000	27600000	7537266	21000000	14000000	8951296	8428915	6.46654e+06	14500000	21000000	5.85292e+06	9385966	6.22905e+06	9798710	5219596	3.6262e+06
IPI:IPI00418169.3_Tax_Id=9606 Gene_Symbol=ANXA2 Isoform 1 of Annexin A2_GVDEVTIVNILTNR__ANXA2	331000000	1040000000	269000000	249000000	521000000	324000000	766000000	222000000	266000000	324000000	410000000	220000000	425000000	87700000	356000000	50000000	277000000	59700000	136000000	1080000000	1570000000	41600000	326000000	51800000	652000000	122000000	373000000
IPI:IPI00418169.3_Tax_Id=9606 Gene_Symbol=ANXA2 Isoform 1 of Annexin A2_GLGTDEDSLIEIIC[160.0307]SR__ANXA2	318000000	1010000000	254000000	249000000	426000000	314000000	692000000	224000000	258000000	297000000	359000000	231000000	403000000	76700000	278000000	47600000	245000000	52100000	64000000	943000000	1250000000	26300000	238000000	37300000	577000000	89000000	372000000
IPI:IPI00418169.3_Tax_Id=9606 Gene_Symbol=ANXA2 Isoform 1 of Annexin A2_AYTNFDAERDALNIETAIK__ANXA2	286000000	515000000	252000000	230000000	232000000	280000000	489000000	221000000	247000000	291000000	232000000	218000000	368000000	72300000	210000000	30500000	121000000	46900000	13600000	951000000	832000000	25600000	199000000	13700000	260000000	78300000	271000000
IPI:IPI00418169.3_Tax_Id=9606 Gene_Symbol=ANXA2 Isoform 1 of Annexin A2_QDIAFAYQR__ANXA2	321000000	699000000	248000000	231000000	430000000	256000000	537000000	217000000	242000000	275000000	426000000	211000000	355000000	49100000	210000000	33000000	152000000	71400000	128000000	504000000	943000000	43100000	179000000	31000000	500000000	129000000	335000000
IPI:IPI00418169.3_Tax_Id=9606 Gene_Symbol=ANXA2 Isoform 1 of Annexin A2_SYSPYDMLESIR__ANXA2	294000000	750000000	237000000	221000000	439000000	255000000	574000000	208000000	244000000	258000000	449000000	210000000	286000000	46300000	167000000	32600000	163000000	39000000	84100000	448000000	864000000	35600000	210000000	29800000	442000000	117000000	283000000
IPI:IPI00418169.3_Tax_Id=9606 Gene_Symbol=ANXA2 Isoform 1 of Annexin A2_TNQELQEINR__ANXA2	373000000	919000000	269000000	259000000	560000000	293000000	752000000	229000000	265000000	297000000	601000000	223000000	399000000	77800000	349000000	53600000	219000000	68400000	183000000	711000000	1220000000	57400000	287000000	66600000	608000000	225000000	396000000
IPI:IPI00418169.3_Tax_Id=9606 Gene_Symbol=ANXA2 Isoform 1 of Annexin A2_WISIMTER__ANXA2	306000000	797000000	267000000	240000000	382000000	276000000	606000000	227000000	227000000	308000000	492000000	228000000	377000000	86400000	175000000	51200000	188000000	67900000	118000000	746000000	1170000000	48700000	256000000	36300000	509000000	123000000	331000000
IPI:IPI00418169.3_Tax_Id=9606 Gene_Symbol=ANXA2 Isoform 1 of Annexin A2_TPAQYDASELK__ANXA2	392000000	927000000	267000000	246000000	523000000	296000000	691000000	229000000	261000000	297000000	630000000	219000000	432000000	79900000	296000000	56600000	199000000	88900000	174000000	696000000	1410000000	55300000	302000000	38600000	580000000	225000000	462000000
IPI:IPI00418169.3_Tax_Id=9606 Gene_Symbol=ANXA2 Isoform 1 of Annexin A2_AEDGSVIDYELIDQDAR__ANXA2	243000000	473000000	221000000	214000000	328000000	233000000	411000000	208000000	225000000	227000000	369000000	210000000	273000000	31100000	89400000	19200000	88100000	21300000	51100000	359000000	657000000	14800000	101000000	14100000	194000000	53400000	164000000
IPI:IPI00418169.3_Tax_Id=9606 Gene_Symbol=ANXA2 Isoform 1 of Annexin A2_ALLYLC[160.0307]GGDD__ANXA2	217000000	246000000	211000000	209000000	248000000	213000000	285000000	203000000	208000000	222000000	241000000	205000000	227000000	14200000	43200000	11900000	34800000	8507864	29200000	105000000	130000000	7309055	49700000	6.95999e+06	96000000	18900000	28400000
IPI:IPI00418169.3_Tax_Id=9606 Gene_Symbol=ANXA2 Isoform 1 of Annexin A2_LSLEGDHSTPPSAYGSVK__ANXA2	454000000	1420000000	288000000	283000000	759000000	345000000	941000000	234000000	277000000	384000000	761000000	223000000	528000000	115000000	520000000	72600000	258000000	140000000	284000000	1030000000	1870000000	111000000	399000000	67100000	920000000	263000000	825000000
IPI:IPI00418169.3_Tax_Id=9606 Gene_Symbol=ANXA2 Isoform 1 of Annexin A2_DIISDTSGDFRK__ANXA2	241000000	422000000	220000000	213000000	263000000	229000000	321000000	210000000	214000000	222000000	278000000	207000000	267000000	24500000	89600000	13100000	50000000	35600000	42100000	299000000	497000000	23700000	89100000	11500000	169000000	57800000	152000000
IPI:IPI00418169.3_Tax_Id=9606 Gene_Symbol=ANXA2 Isoform 1 of Annexin A2_RAEDGSVIDYELIDQDAR__ANXA2	280000000	568000000	235000000	230000000	343000000	253000000	481000000	215000000	237000000	264000000	388000000	215000000	324000000	54500000	149000000	28800000	124000000	44300000	75100000	470000000	803000000	38100000	189000000	22900000	305000000	101000000	248000000
IPI:IPI00418169.3_Tax_Id=9606 Gene_Symbol=ANXA2 Isoform 1 of Annexin A2_DIISDTSGDFR__ANXA2	258000000	488000000	215000000	211000000	363000000	220000000	374000000	203000000	218000000	219000000	322000000	203000000	242000000	16900000	85300000	13600000	72300000	17800000	60600000	129000000	459000000	11400000	97800000	15300000	234000000	48100000	154000000
IPI:IPI00418169.3_Tax_Id=9606 Gene_Symbol=ANXA2 Isoform 1 of Annexin A2_SEVDMLK__ANXA2	302000000	509000000	232000000	224000000	355000000	239000000	521000000	212000000	235000000	255000000	391000000	210000000	314000000	32800000	194000000	25300000	118000000	41500000	89000000	400000000	731000000	24700000	157000000	21400000	293000000	113000000	220000000
IPI:IPI00793199.1_Tax_Id=9606 Gene_Symbol=ANXA4 Annexin A4_SETSGSFEDALLAIVK__ANXA4	32500000	66700000	30000000	30900000	31000000	38500000	46100000	28200000	30600000	32000000	29300000	28800000	29500000	6.411e+06	20400000	4429301	14400000	3.03155e+06	18600000	26500000	37700000	4701022	10200000	17800000	31500000	7.27222e+06	9429812
IPI:IPI00793199.1_Tax_Id=9606 Gene_Symbol=ANXA4 Annexin A4_AEIDMLDIR__ANXA4	64500000	74600000	30900000	33600000	34400000	40600000	57400000	28300000	51400000	35600000	32900000	29400000	31300000	9262083	34100000	4615993	20900000	4.4418e+06	13400000	41900000	79200000	11300000	15600000	23600000	44900000	14600000	18300000
IPI:IPI00793199.1_Tax_Id=9606 Gene_Symbol=ANXA4 Annexin A4_GAGTDEGC[160.0307]LIEILASR__ANXA4	37300000	76600000	29400000	33800000	32700000	38100000	53800000	28000000	49500000	32500000	31400000	28900000	29400000	7.4758e+06	20700000	4.16981e+06	23300000	4.12735e+06	6.78159e+06	30400000	49300000	6488587	12800000	26300000	38500000	10200000	12900000
IPI:IPI00793199.1_Tax_Id=9606 Gene_Symbol=ANXA4 Annexin A4_AASGFNAMEDAQTLR__ANXA4	43000000	79000000	29100000	31800000	34200000	35400000	50700000	27600000	29500000	32600000	33100000	30100000	29700000	6660276	24600000	4.01766e+06	16700000	4.76864e+06	11700000	19100000	52100000	9750243	12500000	25100000	49600000	15100000	14100000
IPI:IPI00793199.1_Tax_Id=9606 Gene_Symbol=ANXA4 Annexin A4_SDTSFMFQR__ANXA4	38500000	71300000	29500000	31300000	33100000	37900000	45000000	27500000	29000000	33300000	33200000	30100000	30200000	7.35267e+06	19500000	2957864	15200000	5.65253e+06	9932163	24900000	45800000	8021477	12500000	15700000	35000000	9659579	15400000
IPI:IPI00793199.1_Tax_Id=9606 Gene_Symbol=ANXA4 Annexin A4_GLGTDEDAIISVLAYR__ANXA4	30900000	64700000	30300000	29500000	32100000	36700000	43300000	28200000	28400000	31800000	26000000	28900000	27600000	8919458	18900000	5953905	11300000	2.73501e+06	5.69068e+06	25800000	39000000	6040910	8581631	17200000	29900000	7.20766e+06	8484039
IPI:IPI00329801.12_Tax_Id=9606 Gene_Symbol=ANXA5 36 kDa protein_MLVVLLQANRDPDAGIDEAQVEQDAQALFQAGELK__ANXA5	447000000	1610000000	270000000	326000000	190000000	1160000000	468000000	139000000	83600000	519000000	307000000	272000000	1340000000	268000000	395000000	114000000	1190000000	616000000	136000000	1060000000	600000000	445000000	1350000000	329000000	1210000000	171000000	1190000000
IPI:IPI00329801.12_Tax_Id=9606 Gene_Symbol=ANXA5 36 kDa protein_VLTEIIASR__ANXA5	547000000	1720000000	280000000	300000000	572000000	886000000	470000000	112000000	85500000	414000000	1350000000	119000000	1030000000	153000000	391000000	92600000	930000000	659000000	449000000	587000000	437000000	1400000000	1360000000	423000000	1570000000	429000000	1690000000
IPI:IPI00329801.12_Tax_Id=9606 Gene_Symbol=ANXA5 36 kDa protein_SEIDLFNIR__ANXA5	243000000	1340000000	158000000	175000000	317000000	662000000	244000000	63000000	67900000	249000000	587000000	122000000	864000000	93900000	276000000	58000000	555000000	404000000	306000000	345000000	260000000	742000000	717000000	302000000	960000000	220000000	1200000000
IPI:IPI00329801.12_Tax_Id=9606 Gene_Symbol=ANXA5 36 kDa protein_FITIFGTR__ANXA5	389000000	1030000000	213000000	209000000	248000000	734000000	380000000	87400000	59000000	310000000	673000000	126000000	797000000	144000000	275000000	78500000	852000000	403000000	194000000	557000000	441000000	649000000	1110000000	271000000	895000000	272000000	630000000
IPI:IPI00329801.12_Tax_Id=9606 Gene_Symbol=ANXA5 36 kDa protein_DPDAGIDEAQVEQDAQALFQAGELK__ANXA5	72400000	336000000	42800000	65500000	193000000	99100000	97100000	27300000	30200000	51300000	221000000	30400000	125000000	16400000	27100000	11100000	165000000	34200000	95500000	33300000	61600000	44300000	135000000	84300000	230000000	25400000	176000000
IPI:IPI00329801.12_Tax_Id=9606 Gene_Symbol=ANXA5 36 kDa protein_GLGTDEESILTLLTSR__ANXA5	360000000	1710000000	213000000	266000000	407000000	852000000	397000000	94700000	66900000	378000000	549000000	151000000	982000000	168000000	323000000	85900000	1010000000	454000000	222000000	672000000	513000000	620000000	1100000000	314000000	1240000000	216000000	1130000000
IPI:IPI00329801.12_Tax_Id=9606 Gene_Symbol=ANXA5 36 kDa protein_ALLLLC[160.0307]GEDD__ANXA5	98400000	280000000	75900000	76000000	138000000	204000000	114000000	40100000	38600000	128000000	277000000	45700000	244000000	34200000	89000000	20800000	223000000	69100000	97100000	136000000	103000000	118000000	290000000	83900000	348000000	60100000	252000000
IPI:IPI00329801.12_Tax_Id=9606 Gene_Symbol=ANXA5 36 kDa protein_GTVTDFPGFDER__ANXA5	332000000	1250000000	202000000	216000000	417000000	581000000	345000000	86500000	58300000	299000000	1110000000	106000000	817000000	130000000	273000000	77400000	693000000	405000000	365000000	475000000	463000000	1240000000	941000000	302000000	1130000000	322000000	1420000000
IPI:IPI00329801.12_Tax_Id=9606 Gene_Symbol=ANXA5 36 kDa protein_NFATSLYSMIK__ANXA5	201000000	800000000	109000000	140000000	206000000	420000000	197000000	63700000	49700000	187000000	318000000	98200000	515000000	88200000	152000000	41500000	469000000	210000000	108000000	397000000	236000000	298000000	541000000	136000000	465000000	86800000	652000000
IPI:IPI00329801.12_Tax_Id=9606 Gene_Symbol=ANXA5 36 kDa protein_LYDAYELK__ANXA5	236000000	880000000	168000000	142000000	334000000	419000000	225000000	81600000	44700000	300000000	528000000	105000000	575000000	91300000	161000000	60500000	464000000	429000000	240000000	280000000	178000000	914000000	759000000	179000000	716000000	200000000	1000000000
IPI:IPI00329801.12_Tax_Id=9606 Gene_Symbol=ANXA5 36 kDa protein_NFATSLYSM[147.0354]IK__ANXA5	32200000	47800000	27200000	26600000	27700000	35800000	28100000	26300000	25700000	28300000	35700000	25600000	30500000	1.84447e+06	5476818	1.14665e+06	10600000	5.04633e+06	2.93123e+06	7554942	9969786	9981666	14400000	2.78863e+06	17300000	2783642	14000000
IPI:IPI00329801.12_Tax_Id=9606 Gene_Symbol=ANXA5 36 kDa protein_MLVVLLQANR__ANXA5	56400000	213000000	33700000	39700000	46300000	74500000	66500000	27200000	29300000	37600000	112000000	28600000	79600000	5989721	21900000	5396990	101000000	14500000	18200000	21900000	39000000	32600000	95600000	48500000	93600000	28300000	89600000
IPI:IPI00329801.12_Tax_Id=9606 Gene_Symbol=ANXA5 36 kDa protein_QVYEEEYGSSLEDDVVGDTSGYYQR__ANXA5	182000000	552000000	109000000	106000000	202000000	344000000	176000000	57200000	47400000	149000000	423000000	70500000	431000000	60400000	115000000	35500000	369000000	157000000	124000000	237000000	188000000	239000000	419000000	119000000	523000000	114000000	514000000
IPI:IPI00329801.12_Tax_Id=9606 Gene_Symbol=ANXA5 36 kDa protein_ETSGNLEQLLLAVVK__ANXA5	103000000	478000000	60800000	72500000	270000000	141000000	105000000	34900000	34900000	85100000	434000000	39000000	163000000	25000000	50000000	16800000	214000000	104000000	132000000	60000000	96600000	84200000	213000000	97500000	285000000	47500000	232000000
IPI:IPI00329801.12_Tax_Id=9606 Gene_Symbol=ANXA5 36 kDa protein_SIPAYLAETLYYAMK__ANXA5	277000000	1140000000	167000000	254000000	201000000	629000000	269000000	107000000	69200000	289000000	324000000	136000000	645000000	129000000	208000000	69100000	728000000	393000000	122000000	548000000	357000000	439000000	810000000	236000000	795000000	177000000	989000000
IPI:IPI00329801.12_Tax_Id=9606 Gene_Symbol=ANXA5 36 kDa protein_QEISAAFK__ANXA5	253000000	904000000	137000000	157000000	292000000	380000000	277000000	71600000	62400000	210000000	591000000	79200000	580000000	81600000	163000000	50000000	474000000	265000000	247000000	351000000	311000000	458000000	643000000	201000000	618000000	194000000	738000000
IPI:IPI00329801.12_Tax_Id=9606 Gene_Symbol=ANXA5 36 kDa protein_GAGTDDHTLIR__ANXA5	54700000	82600000	76200000	51000000	106000000	120000000	61700000	46200000	35300000	121000000	250000000	40500000	26700000	22500000	59900000	15100000	152000000	62600000	65400000	113000000	106000000	98200000	140000000	44200000	181000000	61800000	137000000
IPI:IPI00329801.12_Tax_Id=9606 Gene_Symbol=ANXA5 36 kDa protein_M[147.0354]LVVLLQANRDPDAGIDEAQVEQDAQALFQAGELK__ANXA5	32700000	46400000	30700000	29300000	27300000	42400000	31400000	27500000	26000000	31800000	30800000	27700000	40700000	4161565	14000000	2.07059e+06	14900000	8212888	1.53072e+06	13600000	12700000	12300000	19700000	4.36031e+06	16200000	6.05083e+06	17300000
IPI:IPI00221226.7_Tax_Id=9606 Gene_Symbol=ANXA6 Annexin A6_EDAQVAAEILEIADTPSGDK__ANXA6	96300000	144000000	92300000	155000000	55200000	67400000	69300000	56100000	48800000	70400000	57400000	104000000	97500000	77200000	31500000	70400000	38600000	53400000	46200000	50900000	59200000	39800000	42300000	54000000	80100000	17800000	75500000
IPI:IPI00221226.7_Tax_Id=9606 Gene_Symbol=ANXA6 Annexin A6_LVFDEYLK__ANXA6	148000000	171000000	146000000	199000000	83000000	102000000	112000000	80400000	70000000	121000000	116000000	177000000	133000000	130000000	87600000	117000000	66400000	82700000	89500000	116000000	129000000	104000000	96800000	86800000	139000000	67600000	113000000
IPI:IPI00221226.7_Tax_Id=9606 Gene_Symbol=ANXA6 Annexin A6_ALIEILATR__ANXA6	189000000	240000000	163000000	294000000	59500000	142000000	166000000	114000000	111000000	112000000	127000000	232000000	176000000	225000000	86600000	161000000	134000000	111000000	69500000	129000000	194000000	86800000	129000000	161000000	174000000	103000000	162000000
IPI:IPI00221226.7_Tax_Id=9606 Gene_Symbol=ANXA6 Annexin A6_DAFVAIVQSVK__ANXA6	192000000	221000000	181000000	242000000	88500000	142000000	134000000	120000000	74400000	142000000	147000000	252000000	171000000	173000000	105000000	156000000	78900000	132000000	115000000	148000000	162000000	135000000	107000000	123000000	169000000	77200000	162000000
IPI:IPI00221226.7_Tax_Id=9606 Gene_Symbol=ANXA6 Annexin A6_SLHQAIEGDTSGDFLK__ANXA6	193000000	204000000	153000000	263000000	87600000	130000000	127000000	113000000	60100000	143000000	152000000	198000000	150000000	141000000	113000000	134000000	75800000	120000000	94100000	115000000	144000000	110000000	127000000	123000000	186000000	84400000	204000000
IPI:IPI00221226.7_Tax_Id=9606 Gene_Symbol=ANXA6 Annexin A6_DLEADIIGDTSGHFQK__ANXA6	255000000	291000000	192000000	331000000	92000000	155000000	160000000	111000000	97900000	144000000	139000000	221000000	173000000	182000000	118000000	169000000	90800000	150000000	91100000	154000000	193000000	167000000	151000000	150000000	236000000	103000000	227000000
IPI:IPI00221226.7_Tax_Id=9606 Gene_Symbol=ANXA6 Annexin A6_GTVRPANDFNPDADAK__ANXA6	191000000	191000000	151000000	236000000	77100000	106000000	129000000	115000000	55400000	109000000	113000000	173000000	150000000	132000000	75500000	125000000	54000000	125000000	93800000	93400000	131000000	117000000	89500000	62600000	158000000	71200000	138000000
IPI:IPI00221226.7_Tax_Id=9606 Gene_Symbol=ANXA6 Annexin A6_SLEDALSSDTSGHFR__ANXA6	270000000	340000000	194000000	380000000	123000000	158000000	161000000	158000000	86200000	181000000	194000000	310000000	248000000	220000000	146000000	228000000	115000000	172000000	153000000	160000000	219000000	227000000	174000000	153000000	246000000	123000000	237000000
IPI:IPI00221226.7_Tax_Id=9606 Gene_Symbol=ANXA6 Annexin A6_LSGGDDDAAGQFFPEAAQVAYQMWELSAVAR__ANXA6	94300000	130000000	97600000	131000000	35100000	75100000	77100000	65300000	39200000	81700000	33400000	135000000	107000000	86500000	37400000	71700000	36900000	65100000	2.33331e+06	85300000	69700000	70800000	47600000	51000000	65200000	22700000	70900000
IPI:IPI00221226.7_Tax_Id=9606 Gene_Symbol=ANXA6 Annexin A6_GLGTDEDTIIDIITHR__ANXA6	171000000	377000000	125000000	346000000	59900000	106000000	91200000	84700000	70300000	114000000	70900000	327000000	255000000	215000000	83900000	109000000	56300000	103000000	69700000	170000000	178000000	74200000	74000000	72200000	194000000	42000000	222000000
IPI:IPI00221226.7_Tax_Id=9606 Gene_Symbol=ANXA6 Annexin A6_LMLAVVK__ANXA6	150000000	149000000	136000000	191000000	67600000	93300000	97700000	85900000	55900000	120000000	74700000	155000000	119000000	106000000	64500000	95100000	48400000	105000000	70400000	80600000	94100000	133000000	89900000	72800000	132000000	57500000	89400000
IPI:IPI00221226.7_Tax_Id=9606 Gene_Symbol=ANXA6 Annexin A6_FMTILC[160.0307]TR__ANXA6	81000000	77300000	61500000	104000000	77900000	56000000	60500000	56300000	48200000	61900000	82000000	104000000	66400000	54100000	40200000	47400000	36200000	37700000	73400000	70300000	50300000	55400000	48600000	21200000	48700000	23800000	39300000
IPI:IPI00221226.7_Tax_Id=9606 Gene_Symbol=ANXA6 Annexin A6_DLIADLK__ANXA6	99700000	108000000	86500000	135000000	61500000	66800000	66300000	58500000	44600000	84500000	83200000	105000000	83000000	65800000	50000000	58800000	33400000	59900000	59200000	47400000	61700000	82300000	57600000	47400000	80600000	33400000	65600000
IPI:IPI00221226.7_Tax_Id=9606 Gene_Symbol=ANXA6 Annexin A6_VFQEFIK__ANXA6	124000000	215000000	88900000	154000000	74700000	66900000	84800000	64700000	50800000	83600000	102000000	110000000	120000000	68100000	53500000	67400000	38200000	64900000	73900000	57900000	78200000	92400000	64500000	55700000	102000000	40200000	98900000
IPI:IPI00221226.7_Tax_Id=9606 Gene_Symbol=ANXA6 Annexin A6_SEIDLLNIR__ANXA6	153000000	222000000	146000000	279000000	74400000	135000000	141000000	103000000	77900000	124000000	121000000	170000000	165000000	148000000	78300000	139000000	106000000	90800000	86000000	123000000	150000000	88700000	121000000	112000000	134000000	78100000	184000000
IPI:IPI00221226.7_Tax_Id=9606 Gene_Symbol=ANXA6 Annexin A6_EAILDIITSR__ANXA6	116000000	216000000	137000000	171000000	74000000	89700000	95600000	84900000	49400000	128000000	83000000	198000000	132000000	103000000	86200000	112000000	44800000	94200000	90100000	115000000	103000000	98600000	81900000	67500000	151000000	36800000	152000000
IPI:IPI00221226.7_Tax_Id=9606 Gene_Symbol=ANXA6 Annexin A6_SLYSMIK__ANXA6	98100000	159000000	80000000	105000000	33200000	47200000	38200000	66400000	39500000	79400000	39700000	127000000	113000000	66300000	14600000	21600000	20900000	71400000	14500000	45600000	52100000	29300000	21700000	14100000	28100000	10400000	95800000
IPI:IPI00221226.7_Tax_Id=9606 Gene_Symbol=ANXA6 Annexin A6_MLVVLLQGTR__ANXA6	63600000	96400000	48900000	79100000	32900000	44700000	54600000	30400000	36000000	40300000	51000000	39800000	49600000	21100000	23600000	25700000	24500000	12900000	16800000	18900000	38900000	18700000	26600000	52200000	49700000	21800000	35400000
IPI:IPI00221226.7_Tax_Id=9606 Gene_Symbol=ANXA6 Annexin A6_GSIHDFPGFDPNQDAEALYTAMK__ANXA6	164000000	287000000	169000000	304000000	89100000	136000000	153000000	86900000	64200000	136000000	91600000	195000000	187000000	163000000	78400000	150000000	99100000	98800000	72800000	127000000	176000000	115000000	131000000	141000000	197000000	48600000	156000000
IPI:IPI00221226.7_Tax_Id=9606 Gene_Symbol=ANXA6 Annexin A6_WGTDEAQFIYILGNR__ANXA6	72300000	130000000	69800000	119000000	42700000	58800000	55800000	53000000	36900000	63500000	41600000	117000000	86400000	59600000	28200000	48500000	25100000	39500000	20200000	56000000	46100000	34300000	32400000	34800000	61200000	12400000	52500000
IPI:IPI00221226.7_Tax_Id=9606 Gene_Symbol=ANXA6 Annexin A6_LILGLMMPPAHYDAK__ANXA6	99800000	184000000	83500000	132000000	26300000	46700000	45600000	48800000	25600000	85800000	49400000	199000000	118000000	84300000	31200000	71100000	9555231	57400000	145000000	76900000	59300000	35300000	36200000	24700000	135000000	5.99941e+06	130000000
IPI:IPI00221226.7_Tax_Id=9606 Gene_Symbol=ANXA6 Annexin A6_GELSGDFEK__ANXA6	47600000	32100000	53600000	36600000	47200000	38000000	55200000	35700000	29900000	45800000	74000000	39400000	36400000	16600000	23200000	32800000	14900000	17400000	43000000	16000000	15700000	40200000	28000000	22600000	33000000	28600000	26700000
IPI:IPI00221226.7_Tax_Id=9606 Gene_Symbol=ANXA6 Annexin A6_MTNYDVEHTIK__ANXA6	174000000	193000000	149000000	237000000	78300000	113000000	120000000	114000000	59700000	128000000	110000000	164000000	152000000	113000000	71100000	117000000	66400000	111000000	105000000	105000000	131000000	109000000	79400000	125000000	160000000	63000000	154000000
IPI:IPI00221226.7_Tax_Id=9606 Gene_Symbol=ANXA6 Annexin A6_TNEQMHQLVAAYK__ANXA6	128000000	165000000	88200000	152000000	55700000	66200000	70200000	67400000	45800000	85600000	79500000	122000000	114000000	81000000	55200000	67400000	29000000	91000000	65400000	58000000	68400000	93100000	57300000	59400000	108000000	36900000	106000000
IPI:IPI00221226.7_Tax_Id=9606 Gene_Symbol=ANXA6 Annexin A6_DAISGIGTDEK__ANXA6	122000000	126000000	113000000	169000000	62700000	72700000	80900000	67200000	47200000	88200000	94500000	123000000	106000000	71600000	55300000	93100000	39300000	58500000	62800000	42900000	69000000	67700000	60400000	61900000	97100000	50600000	71500000
IPI:IPI00221226.7_Tax_Id=9606 Gene_Symbol=ANXA6 Annexin A6_MLVVLLQGTREEDDVVSEDLVQQDVQDLYEAGELK__ANXA6	84200000	82800000	85700000	149000000	27800000	84900000	66200000	77100000	46600000	82600000	27300000	162000000	115000000	98300000	36700000	46200000	28600000	72800000	5.0048e+06	86300000	53300000	22000000	44700000	23400000	46800000	9037182	52500000
IPI:IPI00221226.7_Tax_Id=9606 Gene_Symbol=ANXA6 Annexin A6_EEDDVVSEDLVQQDVQDLYEAGELK__ANXA6	50000000	71400000	43200000	66300000	50100000	37800000	50300000	29100000	33300000	37300000	55100000	38100000	29300000	19500000	11000000	24400000	17600000	10500000	41500000	10700000	17200000	18300000	20100000	37000000	34900000	13200000	24000000
IPI:IPI00221226.7_Tax_Id=9606 Gene_Symbol=ANXA6 Annexin A6_DLMTDLK__ANXA6	87200000	97300000	85700000	117000000	51800000	63300000	63200000	61300000	35700000	74700000	58000000	93500000	78700000	56200000	39800000	58600000	27600000	70200000	45500000	41400000	39800000	108000000	44900000	45000000	66400000	30500000	62000000
IPI:IPI00221226.7_Tax_Id=9606 Gene_Symbol=ANXA6 Annexin A6_EEGGENLDQAR__ANXA6	28900000	27100000	25100000	27400000	30300000	25300000	25500000	25100000	25800000	26400000	31700000	26100000	25000000	1.83524e+06	653536	1339420	744899	2610647	4512395	491983	3.06982e+06	3.78686e+06	285456	899513	843180	421050	4856701
IPI:IPI00221226.7_Tax_Id=9606 Gene_Symbol=ANXA6 Annexin A6_SELDMLDIR__ANXA6	104000000	137000000	108000000	154000000	56000000	81000000	90300000	65200000	55300000	88300000	84200000	136000000	103000000	84500000	50900000	80100000	51100000	70400000	48300000	80700000	86900000	84500000	62100000	60500000	92600000	52800000	88800000
IPI:IPI00221226.7_Tax_Id=9606 Gene_Symbol=ANXA6 Annexin A6_SEISGDLAR__ANXA6	117000000	124000000	121000000	133000000	46600000	74100000	76600000	82400000	50800000	77600000	81500000	123000000	104000000	88800000	52600000	105000000	37800000	60300000	48300000	52800000	70700000	60300000	54100000	48300000	80500000	45800000	72500000
IPI:IPI00221226.7_Tax_Id=9606 Gene_Symbol=ANXA6 Annexin A6_ILISLATGHREEGGENLDQAR__ANXA6	41100000	32500000	36700000	41900000	26100000	35600000	33300000	36900000	31100000	35200000	26000000	39900000	33800000	11300000	11700000	10700000	4608787	14000000	2.82623e+06	11000000	16400000	7.03145e+06	12200000	8966660	14500000	6043635	14900000
IPI:IPI00002460.4_Tax_Id=9606 Gene_Symbol=ANXA7 Isoform 1 of Annexin A7_C[160.0307]YQSEFGR__ANXA7	32200000	34800000	30700000	32500000	29200000	29400000	31000000	31700000	27900000	30500000	35200000	36900000	32900000	8551948	5.32419e+06	7.86219e+06	7146749	11200000	7556500	7792799	8.36623e+06	2.37869e+06	5.35334e+06	5.10112e+06	6287669	2477763	5618741
IPI:IPI00002460.4_Tax_Id=9606 Gene_Symbol=ANXA7 Isoform 1 of Annexin A7_VLIEILC[160.0307]TR__ANXA7	41900000	53600000	46200000	46900000	36000000	41700000	48200000	41100000	32800000	40700000	36100000	54200000	45000000	28500000	24600000	23400000	22400000	20200000	15300000	30100000	24200000	7.91772e+06	23200000	16600000	24600000	7.14314e+06	17700000
IPI:IPI00002460.4_Tax_Id=9606 Gene_Symbol=ANXA7 Isoform 1 of Annexin A7_EFSGYVESGLK__ANXA7	31500000	32300000	29800000	30900000	27600000	28100000	29900000	31200000	27800000	28200000	26800000	31400000	29100000	5831334	5317668	5871159	5760851	7391739	4.51315e+06	6638957	7982033	2.83186e+06	3391496	2.71604e+06	5336453	2.18089e+06	2730456
IPI:IPI00002460.4_Tax_Id=9606 Gene_Symbol=ANXA7 Isoform 1 of Annexin A7_GFGTDEQAIVDVVANR__ANXA7	34900000	44000000	36100000	34800000	30700000	33700000	34700000	35400000	28900000	32700000	32100000	42000000	33400000	13500000	10100000	11300000	10800000	12800000	7.52673e+06	14900000	13300000	4.16616e+06	7677970	7.21935e+06	13200000	3225287	9394312
IPI:IPI00002460.4_Tax_Id=9606 Gene_Symbol=ANXA7 Isoform 1 of Annexin A7_LGTDESC[160.0307]FNMILATR__ANXA7	36100000	46100000	41200000	39600000	34300000	37400000	40500000	38000000	31300000	37300000	39600000	47700000	40300000	20900000	12000000	16200000	17500000	16700000	11800000	20400000	17700000	6.60559e+06	16100000	11500000	15000000	4.07026e+06	12200000
IPI:IPI00002460.4_Tax_Id=9606 Gene_Symbol=ANXA7 Isoform 1 of Annexin A7_GAGTDDSTLVR__ANXA7	29600000	30700000	35300000	29700000	33100000	28400000	32700000	32300000	28000000	31400000	44300000	33500000	29000000	8234411	7684508	9855362	8431239	7.70176e+06	14700000	5084215	7849470	2.40121e+06	7625085	4369589	6164294	7440826	4.95386e+06
IPI:IPI00002460.4_Tax_Id=9606 Gene_Symbol=ANXA7 Isoform 1 of Annexin A7_TLGTMIAGDTSGDYR__ANXA7	30200000	31100000	27200000	27700000	29100000	27100000	29000000	27000000	27500000	26800000	30100000	28500000	27500000	3.18349e+06	3.61324e+06	3.55234e+06	4.86019e+06	6419097	4.11876e+06	3.03543e+06	6682066	1.69422e+06	3786939	4.00029e+06	5172039	2.17273e+06	5129826
IPI:IPI00002460.4_Tax_Id=9606 Gene_Symbol=ANXA7 Isoform 1 of Annexin A7_LLVSMC[160.0307]QGNR__ANXA7	30800000	31300000	28400000	31900000	29000000	28200000	31300000	26300000	25000000	27600000	34200000	28700000	28800000	4.52149e+06	5520679	5705096	9589672	5.5774e+06	7683855	1.3963e+06	5980058	1.76394e+06	6287959	6291160	8365961	2777339	2739490
IPI:IPI00328257.5_Tax_Id=9606 Gene_Symbol=AP1B1 Isoform B of AP-1 complex subunit beta-1_DC[160.0307]PLNAEAASSK__AP1B1	2.5069e+06	12100000	8058484	6.30893e+06	10800000	4.82594e+06	11700000	4358796	1.57213e+06	5220013	12500000	12000000	10100000	9931711	5.86768e+06	13100000	8619881	7660948	13500000	3874088	5.26797e+06	6.11468e+06	10700000	6201153	8.12116e+06	2.31095e+06	15000000
IPI:IPI00328257.5_Tax_Id=9606 Gene_Symbol=AP1B1 Isoform B of AP-1 complex subunit beta-1_DLISDSNPMVVANAVAALSEIAESHPSSNLLDLNPQSINK__AP1B1	5.21216e+06	18100000	16100000	10900000	8675642	11800000	19400000	6505598	3.06187e+06	10400000	4.9396e+06	20700000	15200000	20400000	10500000	20100000	15400000	12500000	4609481	13000000	11800000	9373358	19600000	11400000	10100000	3.02133e+06	21600000
IPI:IPI00328257.5_Tax_Id=9606 Gene_Symbol=AP1B1 Isoform B of AP-1 complex subunit beta-1_IQPGNPSC[160.0307]TDLELSLK__AP1B1	1.89342e+06	1.36746e+06	10300000	6187225	8467260	6642412	10200000	5.77212e+06	798448	7.19427e+06	6545571	11200000	5.58171e+06	6.66878e+06	5246036	14400000	7437332	6688617	11200000	7.01937e+06	4815348	11100000	13300000	4743066	1.52571e+06	4701193	5824818
IPI:IPI00328257.5_Tax_Id=9606 Gene_Symbol=AP1B1 Isoform B of AP-1 complex subunit beta-1_LAPPLVTLLSAEPELQYVALR__AP1B1	8956659	41100000	36300000	27700000	20800000	25000000	35400000	21000000	7.72204e+06	15800000	10200000	46300000	33500000	41100000	24400000	42500000	31400000	33800000	14600000	28400000	20600000	22700000	40900000	20500000	33000000	8401946	45200000
IPI:IPI00328257.5_Tax_Id=9606 Gene_Symbol=AP1B1 Isoform B of AP-1 complex subunit beta-1_DLDYYGTLLK__AP1B1	2.57537e+06	16100000	9647936	7075749	8.27584e+06	5359988	7756888	6.23482e+06	1.71895e+06	4850284	6708564	10100000	7.03781e+06	9282050	5.4456e+06	13100000	7993491	6135967	8256877	5.92405e+06	5.35392e+06	5.1334e+06	10400000	5954694	7352613	1.68881e+06	11100000
IPI:IPI00328257.5_Tax_Id=9606 Gene_Symbol=AP1B1 Isoform B of AP-1 complex subunit beta-1_LHDINAQLVEDQGFLDTLK__AP1B1	9061856	34200000	17800000	16800000	17300000	13900000	30000000	13000000	8422001	13800000	17300000	32600000	22100000	32600000	11000000	29000000	26900000	17100000	14800000	18400000	26400000	3.42245e+06	29400000	17300000	15000000	4314697	32200000
IPI:IPI00328257.5_Tax_Id=9606 Gene_Symbol=AP1B1 Isoform B of AP-1 complex subunit beta-1_SQPDMAIMAVNTFVK__AP1B1	2.4457e+06	10700000	5.51416e+06	4.64311e+06	5178647	5315936	7.66358e+06	4.24325e+06	2.0684e+06	3946105	5623339	10300000	7.22761e+06	8972290	3.09412e+06	8524464	7660890	5916325	6741915	3667079	3.46262e+06	4176809	8543235	4.76504e+06	6.4678e+06	1.32902e+06	9887743
IPI:IPI00328257.5_Tax_Id=9606 Gene_Symbol=AP1B1 Isoform B of AP-1 complex subunit beta-1_KPTETQELVQQVLSLATQDSDNPDLR__AP1B1	5.06476e+06	24300000	11500000	9907646	13900000	8.08856e+06	15400000	3.46659e+06	3.03743e+06	5333092	17100000	12900000	11300000	14400000	7.10301e+06	15800000	12500000	9648031	14900000	5561432	7.96333e+06	4379553	15500000	10200000	15300000	2.65711e+06	23200000
IPI:IPI00328257.5_Tax_Id=9606 Gene_Symbol=AP1B1 Isoform B of AP-1 complex subunit beta-1_YESVIATLC[160.0307]ENLDSLDEPEAR__AP1B1	2.27023e+06	13400000	5629006	4959034	5.36427e+06	4832364	6.06791e+06	3681838	973169	4.25498e+06	2.5859e+06	11600000	8857381	9408372	4.97504e+06	7.93923e+06	7603377	5688672	3.5027e+06	4811441	3638709	3.26458e+06	6779453	4.97163e+06	6510751	1094731	9452274
IPI:IPI00328257.5_Tax_Id=9606 Gene_Symbol=AP1B1 Isoform B of AP-1 complex subunit beta-1_DVSALFPDVVNC[160.0307]MQTDNLELK__AP1B1	159176	219722	1.06138e+06	433966	602152	669739	698905	403956	150377	642852	195815	539958	279784	794847	614804	1.43533e+06	797992	368032	381631	586871	276713	678319	988842	596416	1.14339e+06	464163	775432
IPI:IPI00328257.5_Tax_Id=9606 Gene_Symbol=AP1B1 Isoform B of AP-1 complex subunit beta-1_NNIDVFYFSTLYPLHILFVEDGK__AP1B1	2.57815e+06	13300000	7.69804e+06	8706641	2.369e+06	7.22788e+06	8353528	5485901	1.92166e+06	3.974e+06	2.75453e+06	17800000	8974723	11300000	3.26962e+06	9408354	7362196	5784568	2.99926e+06	7.43736e+06	6.15498e+06	4.07116e+06	9676553	5256736	7.39789e+06	1.80831e+06	15300000
IPI:IPI00328257.5_Tax_Id=9606 Gene_Symbol=AP1B1 Isoform B of AP-1 complex subunit beta-1_LLSTDPVAAK__AP1B1	4.99714e+06	20900000	20400000	8427736	13000000	7.53352e+06	15300000	5.6571e+06	5724746	11300000	15500000	16500000	13300000	15400000	14100000	19300000	11500000	9977252	18800000	8549928	9081148	11500000	13200000	7.52842e+06	23200000	4.53804e+06	23200000
IPI:IPI00643591.5_Tax_Id=9606 Gene_Symbol=AP1G1 AP-1 complex subunit gamma-1 isoform a_YVALTSLLK__AP1G1	2.80892e+06	12300000	8463995	8147635	7.52733e+06	9890260	11300000	5686896	1.49354e+06	5.88695e+06	8777825	10100000	11000000	12100000	4.82201e+06	11600000	12600000	8815554	10300000	8508162	3.06367e+06	6.59442e+06	15600000	8559606	8871875	1.61825e+06	14700000
IPI:IPI00643591.5_Tax_Id=9606 Gene_Symbol=AP1G1 AP-1 complex subunit gamma-1 isoform a_VLAINILGR__AP1G1	3.07298e+06	10700000	9483525	9081267	2.27416e+06	10100000	14300000	6328923	1.14638e+06	6593514	3342556	9454823	10800000	13000000	5488403	14200000	15100000	8.34321e+06	3775325	8254300	3113496	5933434	16300000	11000000	8311059	1.95117e+06	11900000
IPI:IPI00643591.5_Tax_Id=9606 Gene_Symbol=AP1G1 AP-1 complex subunit gamma-1 isoform a_VLTTAGSYVR__AP1G1	2293098	14100000	6967294	5776142	8627095	7.81582e+06	13400000	4.73479e+06	759345	5.64659e+06	5.46999e+06	7669660	6.29072e+06	4703472	4.19947e+06	12900000	8866011	9214003	12000000	4760241	1.7361e+06	6916886	13100000	8600742	8930673	2.20319e+06	12400000
IPI:IPI00643591.5_Tax_Id=9606 Gene_Symbol=AP1G1 AP-1 complex subunit gamma-1 isoform a_NLIMSGYSPEHDVSGISDPFLQVR__AP1G1	5218016	18800000	11900000	8858743	9890375	12000000	15200000	7.4048e+06	2.88415e+06	8562139	7.53936e+06	16800000	13800000	17300000	3408908	16900000	17100000	12000000	8628149	9925589	5.46234e+06	10400000	18300000	12400000	13500000	3022273	22100000
IPI:IPI00643591.5_Tax_Id=9606 Gene_Symbol=AP1G1 AP-1 complex subunit gamma-1 isoform a_ELLYFLDSC[160.0307]EPEFK__AP1G1	956974	6373126	3.66838e+06	3.41134e+06	2.44e+06	4341785	5529220	2.37722e+06	506712	2.83176e+06	3.18613e+06	6921421	5.97697e+06	5.68123e+06	1.24615e+06	7.78642e+06	6.93247e+06	4722028	2.29534e+06	2.38598e+06	913565	3773323	6416896	5.177e+06	2.77291e+06	700525	10600000
IPI:IPI00910088.1_Tax_Id=9606 Gene_Symbol=AP1M1 AP-1 complex subunit mu-1 isoform 1_GDVDMSEVEHFMPILMEK__AP1M1	2.11676e+06	15200000	8605839	9981958	5679583	9177631	13100000	5524378	2.51213e+06	6.64304e+06	4696911	12200000	13800000	13600000	4416211	13900000	14000000	10300000	6.5098e+06	8.32262e+06	3.66803e+06	7.05528e+06	14600000	10900000	10500000	2.20212e+06	16700000
IPI:IPI00910088.1_Tax_Id=9606 Gene_Symbol=AP1M1 AP-1 complex subunit mu-1 isoform 1_LETGAPRPPATVTNAVSWR__AP1M1	3.75079e+06	9682301	9764534	8606901	14300000	10300000	13200000	8109685	512553	9178117	17500000	13000000	12500000	13900000	7359466	13800000	12100000	13700000	16200000	8928603	5.13737e+06	14400000	16200000	9583607	5318993	2101967	16100000
IPI:IPI00910088.1_Tax_Id=9606 Gene_Symbol=AP1M1 AP-1 complex subunit mu-1 isoform 1_HNNLYLVATSK__AP1M1	8794463	7481735	1.43832e+06	6396758	4.1508e+06	2284553	4.38285e+06	4843325	1.44916e+06	1.65087e+06	8004432	8075568	7545034	6867120	3263557	2.94739e+06	3078332	6912111	4726486	6135291	5992444	113862	4717570	2.10298e+06	3.04055e+06	1.09873e+06	11500000
IPI:IPI00910088.1_Tax_Id=9606 Gene_Symbol=AP1M1 AP-1 complex subunit mu-1 isoform 1_VFLSGMPELR__AP1M1	3501144	12300000	9425352	7470414	9214609	9655781	13600000	6568850	2.20157e+06	7336417	10600000	11900000	13800000	13800000	6279013	13200000	15200000	13000000	14800000	9064552	4446513	7560648	15600000	11300000	12000000	2.13615e+06	14700000
IPI:IPI00910088.1_Tax_Id=9606 Gene_Symbol=AP1M1 AP-1 complex subunit mu-1 isoform 1_FEIPYFTTSGIQVR__AP1M1	1593555	7828830	3638424	4.27684e+06	3.77409e+06	5234473	6.70996e+06	3.19739e+06	638155	2.83004e+06	3078445	5.54394e+06	7034522	6663006	2.80844e+06	7045405	7155590	4.72055e+06	2.72683e+06	4309242	2205328	2.95896e+06	8.01039e+06	5.73967e+06	5218201	1.06499e+06	7.66796e+06
IPI:IPI00304577.4_Tax_Id=9606 Gene_Symbol=AP2A1 Isoform A of AP-2 complex subunit alpha-1_LLGFGSALLDNVDPNPENFVGAGIIQTK__AP2A1	6943709	13300000	32700000	17400000	8466731	20800000	10200000	30800000	3423344	13500000	9048234	49800000	11900000	46100000	7.92688e+06	52900000	9842858	12800000	9065678	9822521	7.91126e+06	14200000	29900000	7180733	11700000	2542345	22700000
IPI:IPI00304577.4_Tax_Id=9606 Gene_Symbol=AP2A1 Isoform A of AP-2 complex subunit alpha-1_TSVQFQNFSPTVVHPGDLQTQLAVQTK__AP2A1	11500000	25700000	58200000	34700000	14700000	37800000	18500000	44700000	4.34097e+06	24200000	24600000	79500000	19100000	67400000	19200000	85500000	9599197	18600000	27300000	23500000	14500000	21400000	46100000	8989391	20300000	9884310	40700000
IPI:IPI00304577.4_Tax_Id=9606 Gene_Symbol=AP2A1 Isoform A of AP-2 complex subunit alpha-1_GLAVFISDIR__AP2A1	14100000	35500000	60900000	30400000	11200000	42900000	26000000	60400000	8.04895e+06	27400000	15700000	96700000	39200000	93400000	22800000	105000000	20000000	22000000	17700000	25400000	20800000	23800000	49800000	12400000	20500000	9214302	44700000
IPI:IPI00304577.4_Tax_Id=9606 Gene_Symbol=AP2A1 Isoform A of AP-2 complex subunit alpha-1_VGGYILGEFGNLIAGDPR__AP2A1	11400000	40800000	68600000	32000000	17500000	49700000	32300000	60500000	7.61943e+06	28900000	17500000	102000000	37000000	83600000	19300000	115000000	25900000	23000000	23500000	26600000	19600000	24400000	54800000	13200000	33900000	7.6358e+06	44200000
IPI:IPI00304577.4_Tax_Id=9606 Gene_Symbol=AP2A1 Isoform A of AP-2 complex subunit alpha-1_LVEC[160.0307]LETVLNK__AP2A1	9310153	20900000	41500000	21900000	16500000	28500000	19800000	31200000	4642329	22400000	27400000	67300000	19200000	60400000	12400000	82200000	16200000	17700000	27700000	15100000	12600000	24400000	44200000	8425235	18700000	7.19728e+06	39400000
IPI:IPI00304577.4_Tax_Id=9606 Gene_Symbol=AP2A1 Isoform A of AP-2 complex subunit alpha-1_LLQC[160.0307]YPPPEDAAVK__AP2A1	1.72496e+06	1.54495e+06	29900000	4.06233e+06	12300000	7750852	5.9663e+06	14300000	947020	15400000	913595	15400000	2.31908e+06	9087829	5246567	44900000	2.67273e+06	6589979	18200000	2.52873e+06	590197	26900000	20300000	3.08102e+06	6.04896e+06	2.77351e+06	5433304
IPI:IPI00304577.4_Tax_Id=9606 Gene_Symbol=AP2A1 Isoform A of AP-2 complex subunit alpha-1_AADLLYAMC[160.0307]DR__AP2A1	5.59416e+06	12300000	29000000	11700000	8450584	15300000	11500000	19300000	2666306	13600000	19500000	41500000	10300000	35200000	7236698	42500000	8627157	11000000	12100000	10400000	8.22114e+06	18600000	23500000	3.98193e+06	11300000	4649910	24700000
IPI:IPI00304577.4_Tax_Id=9606 Gene_Symbol=AP2A1 Isoform A of AP-2 complex subunit alpha-1_ILVAGDSMDSVK__AP2A1	8050216	21500000	50300000	21800000	15500000	26700000	11100000	36800000	2.73841e+06	26000000	13400000	70800000	16000000	52500000	12300000	78600000	9860276	19000000	29800000	9896201	8.27527e+06	31600000	38900000	6301007	18900000	4.76413e+06	31300000
IPI:IPI00304577.4_Tax_Id=9606 Gene_Symbol=AP2A1 Isoform A of AP-2 complex subunit alpha-1_ALQVGC[160.0307]LLR__AP2A1	6.08484e+06	8.3812e+06	17600000	12100000	13300000	12900000	9910144	17500000	3133019	13700000	33100000	29700000	11500000	31000000	7217477	29100000	12700000	12800000	24300000	14700000	8.07009e+06	18300000	22400000	6860593	8259256	5.22438e+06	14500000
IPI:IPI00304577.4_Tax_Id=9606 Gene_Symbol=AP2A1 Isoform A of AP-2 complex subunit alpha-1_THIDTVINALK__AP2A1	2.60571e+06	8.15038e+06	11100000	8548382	6.19194e+06	8039966	5103934	12400000	1.54456e+06	6549398	8565412	23200000	3.74913e+06	17500000	3.86558e+06	18700000	3.80639e+06	6814671	8397608	3057074	4.49426e+06	4440592	12700000	2821810	5080555	2.45035e+06	11900000
IPI:IPI00304577.4_Tax_Id=9606 Gene_Symbol=AP2A1 Isoform A of AP-2 complex subunit alpha-1_NNGVLFENQLLQIGVK__AP2A1	977669	3.33739e+06	5.45602e+06	3.00174e+06	5.69821e+06	4722809	1.6631e+06	5956477	430196	2.07435e+06	5645562	12200000	2743809	8.36361e+06	825386	8656242	900209	2.27067e+06	7311334	1.57938e+06	1.23466e+06	1575018	3548060	582453	1.27406e+06	481800	3133285
IPI:IPI00304577.4_Tax_Id=9606 Gene_Symbol=AP2A1 Isoform A of AP-2 complex subunit alpha-1_ALLLSTYIK__AP2A1	8665903	28400000	49000000	24400000	6.44653e+06	35300000	21800000	39600000	5.66738e+06	20300000	12600000	67900000	32500000	60500000	15300000	73500000	18000000	16200000	17600000	19300000	13100000	16100000	42000000	9300480	19700000	5557415	35600000
IPI:IPI00304577.4_Tax_Id=9606 Gene_Symbol=AP2A1 Isoform A of AP-2 complex subunit alpha-1_IVSSASTDLQDYTYYFVPAPWLSVK__AP2A1	2.5927e+06	6293672	15300000	6.9937e+06	3566983	10300000	7.1109e+06	8.1252e+06	1.38292e+06	7.60503e+06	4.69282e+06	16300000	3.9276e+06	16300000	4508459	24100000	5711957	5164214	6728461	4643394	2.60783e+06	3.80891e+06	16000000	3.21743e+06	5584446	1.62205e+06	13000000
IPI:IPI00304577.4_Tax_Id=9606 Gene_Symbol=AP2A1 Isoform A of AP-2 complex subunit alpha-1_VLQIVTNRDDVQGYAAK__AP2A1	1.11533e+06	5166993	10300000	5591914	2265338	15400000	5547292	14500000	1.39608e+06	6.91931e+06	7.33969e+06	24900000	5.44749e+06	11200000	3.27032e+06	18600000	3959943	7.82186e+06	9165252	7430116	4.0271e+06	15300000	16900000	2.32304e+06	3.08497e+06	2.95565e+06	17900000
IPI:IPI00304577.4_Tax_Id=9606 Gene_Symbol=AP2A1 Isoform A of AP-2 complex subunit alpha-1_AC[160.0307]NQLGQFLQHR__AP2A1	17300000	34800000	58100000	29900000	30200000	32200000	21500000	63000000	9070328	23100000	44100000	88600000	33300000	73800000	15200000	90400000	16900000	25800000	46800000	20800000	18700000	39200000	47600000	10100000	27100000	12000000	43100000
IPI:IPI00304577.4_Tax_Id=9606 Gene_Symbol=AP2A1 Isoform A of AP-2 complex subunit alpha-1_TVFEALQAPAC[160.0307]HENMVK__AP2A1	7127837	22500000	30900000	26500000	16200000	23600000	18800000	30900000	1866421	18000000	37700000	68100000	19100000	50900000	12600000	55900000	17600000	12200000	30500000	16600000	11400000	27200000	30800000	11400000	21100000	4.05003e+06	47000000
IPI:IPI00304577.4_Tax_Id=9606 Gene_Symbol=AP2A1 Isoform A of AP-2 complex subunit alpha-1_YGGAPQALTLK__AP2A1	6951502	11200000	31100000	12200000	9024463	13600000	9353017	24000000	1.09406e+06	15100000	9580201	45200000	8140549	25600000	6462030	47400000	5.07221e+06	12400000	18600000	8248460	3.61605e+06	17000000	19000000	5324203	7775480	3.46698e+06	21100000
IPI:IPI00304577.4_Tax_Id=9606 Gene_Symbol=AP2A1 Isoform A of AP-2 complex subunit alpha-1_LPVTINK__AP2A1	8635726	13500000	41300000	19100000	13400000	17900000	15200000	30100000	3.42437e+06	18600000	26400000	41000000	12300000	35100000	9010267	62100000	10800000	12700000	28000000	9587122	7986114	15200000	28800000	7.09217e+06	14800000	5.95555e+06	20700000
IPI:IPI00304577.4_Tax_Id=9606 Gene_Symbol=AP2A1 Isoform A of AP-2 complex subunit alpha-1_YLALESMC[160.0307]TLASSEFSHEAVK__AP2A1	18500000	62000000	79800000	46600000	36200000	57600000	37800000	71300000	10000000	47800000	30200000	139000000	56200000	106000000	80700000	124000000	40200000	31900000	56200000	36200000	23500000	25400000	71200000	16800000	54500000	16500000	67200000
IPI:IPI00016621.7_Tax_Id=9606 Gene_Symbol=AP2A2 Isoform 1 of AP-2 complex subunit alpha-2_VLVAGDTMDSVK__AP2A2	8.18563e+06	25500000	34300000	16300000	14500000	22400000	21300000	33800000	4.54485e+06	18500000	24900000	43900000	29300000	39800000	9247230	54500000	14800000	20500000	37900000	12600000	11500000	19800000	24200000	7.84326e+06	23100000	6242031	29700000
IPI:IPI00016621.7_Tax_Id=9606 Gene_Symbol=AP2A2 Isoform 1 of AP-2 complex subunit alpha-2_QLSNPQQEVQNIFK__AP2A2	4583053	19200000	23300000	8374203	10700000	16100000	13100000	23700000	893588	10500000	22300000	33300000	19500000	29800000	5.94498e+06	44500000	12700000	9975077	19800000	8528019	10100000	7826091	16100000	3.70309e+06	12500000	5.90541e+06	18400000
IPI:IPI00016621.7_Tax_Id=9606 Gene_Symbol=AP2A2 Isoform 1 of AP-2 complex subunit alpha-2_YGGTFQNVSVQLPITLNK__AP2A2	1.1584e+06	5235267	11300000	5.84377e+06	2.66536e+06	8.37974e+06	8416048	12800000	1.31705e+06	5.66487e+06	5634891	20000000	9693876	16400000	2.79024e+06	20200000	8.01702e+06	6027460	4426096	5.11715e+06	3921191	4.81462e+06	7.31138e+06	2880536	5.76796e+06	1.96239e+06	6084173
IPI:IPI00016621.7_Tax_Id=9606 Gene_Symbol=AP2A2 Isoform 1 of AP-2 complex subunit alpha-2_AVDLLYAMC[160.0307]DR__AP2A2	5735486	25300000	35200000	15000000	10300000	19700000	19500000	24000000	4.57324e+06	16900000	18600000	51800000	26100000	43600000	7345622	61100000	14700000	20100000	17900000	9588350	10000000	12400000	25900000	13500000	18500000	4098674	26300000
IPI:IPI00016621.7_Tax_Id=9606 Gene_Symbol=AP2A2 Isoform 1 of AP-2 complex subunit alpha-2_IIGFGSALLEEVDPNPANFVGAGIIHTK__AP2A2	6603619	31400000	38600000	19500000	11400000	29000000	24100000	43800000	4.87306e+06	18800000	12300000	59700000	30500000	58500000	12400000	68700000	23900000	20300000	19200000	18100000	14100000	11800000	30300000	11300000	23300000	4259556	27600000
IPI:IPI00016621.7_Tax_Id=9606 Gene_Symbol=AP2A2 Isoform 1 of AP-2 complex subunit alpha-2_VVHLLNDQHLGVVTAATSLITTLAQK__AP2A2	973442	9359843	5.26009e+06	5.99959e+06	124223	4623445	10800000	5.11631e+06	1.35605e+06	2.85942e+06	3.40296e+06	4.92252e+06	24100000	15200000	6977989	9762232	11900000	2990252	1387515	3.32511e+06	1.569e+06	97710.7	10900000	3.76183e+06	3.41583e+06	756941	6.41662e+06
IPI:IPI00016621.7_Tax_Id=9606 Gene_Symbol=AP2A2 Isoform 1 of AP-2 complex subunit alpha-2_LSTVASTDILATVLEEMPPFPER__AP2A2	3836323	10200000	19500000	10700000	6019999	14200000	10800000	14400000	2.43105e+06	8637340	2.99632e+06	24100000	13700000	25300000	5419904	31000000	9954190	9583688	4916523	8355636	6240664	9573869	15000000	5681458	12400000	2.96865e+06	13000000
IPI:IPI00016621.7_Tax_Id=9606 Gene_Symbol=AP2A2 Isoform 1 of AP-2 complex subunit alpha-2_EMAEAFAGEIPK__AP2A2	5.56361e+06	13900000	20600000	12200000	8.31632e+06	16700000	11600000	17000000	3.8092e+06	12100000	19000000	29100000	18800000	27700000	6.53524e+06	29900000	12400000	12500000	17500000	9382222	10000000	16900000	13900000	6565550	11800000	6035630	18900000
IPI:IPI00016621.7_Tax_Id=9606 Gene_Symbol=AP2A2 Isoform 1 of AP-2 complex subunit alpha-2_LTEC[160.0307]LETILNK__AP2A2	4570282	19300000	22200000	12300000	11000000	13900000	14900000	22200000	4184407	11700000	21400000	33700000	19300000	35000000	21400000	39200000	12900000	10600000	21400000	12800000	12800000	14200000	18500000	5.33267e+06	14300000	4372515	20700000
IPI:IPI00016621.7_Tax_Id=9606 Gene_Symbol=AP2A2 Isoform 1 of AP-2 complex subunit alpha-2_THIETVINALK__AP2A2	3.0103e+06	13000000	5.1437e+06	7622322	5469417	8088649	10100000	13000000	2.35025e+06	4832909	10500000	19900000	8590079	17900000	4.44032e+06	21600000	6571646	5937274	9337074	5835298	6393763	20169.7	12900000	5928410	9893771	1.29326e+06	14000000
IPI:IPI00016621.7_Tax_Id=9606 Gene_Symbol=AP2A2 Isoform 1 of AP-2 complex subunit alpha-2_IVTSASTDLQDYTYYFVPAPWLSVK__AP2A2	1.41682e+06	6141969	9791046	4.80847e+06	1.59206e+06	6333488	4.81399e+06	9516640	1.56209e+06	4962004	5169478	15200000	6.22645e+06	12300000	2.32727e+06	14800000	4.66751e+06	3.95569e+06	4.90959e+06	3.19876e+06	1869106	2.41009e+06	7085210	2.75589e+06	5928818	1.59132e+06	7.3741e+06
IPI:IPI00016621.7_Tax_Id=9606 Gene_Symbol=AP2A2 Isoform 1 of AP-2 complex subunit alpha-2_GPSTVTDLEDTK__AP2A2	2.68612e+06	15100000	16000000	8585956	8491718	10200000	10600000	12400000	2625379	6196211	10900000	21400000	18700000	22000000	6.15671e+06	36800000	8565161	6661498	15600000	2.87989e+06	4.7947e+06	7811825	13000000	3936118	8.1873e+06	1950853	13700000
IPI:IPI00016621.7_Tax_Id=9606 Gene_Symbol=AP2A2 Isoform 1 of AP-2 complex subunit alpha-2_NAVLFEAISLIIHHDSEPNLLVR__AP2A2	1.90837e+06	16100000	14300000	10600000	2.80957e+06	11300000	8398093	17000000	3.66541e+06	7175507	3332658	31000000	20100000	22900000	2.97992e+06	21100000	10400000	7600382	7.14525e+06	6930740	5055056	788959	13000000	3.33505e+06	9778163	2056325	15600000
IPI:IPI00784366.1_Tax_Id=9606 Gene_Symbol=AP2B1 Isoform 2 of AP-2 complex subunit beta_SQPDMAIMAVNSFVK__AP2B1	7.93982e+06	21900000	43100000	21700000	15700000	31300000	19600000	38600000	4.18053e+06	21900000	33400000	74500000	29100000	68200000	8965756	83000000	21200000	18600000	31400000	16700000	14800000	19900000	41300000	10800000	15100000	5.09989e+06	26100000
IPI:IPI00784366.1_Tax_Id=9606 Gene_Symbol=AP2B1 Isoform 2 of AP-2 complex subunit beta_LLSTDPVTAK__AP2B1	13800000	33600000	54100000	39700000	25100000	38600000	27000000	52200000	6.55847e+06	30300000	41700000	88300000	41700000	91100000	16900000	112000000	24700000	27200000	60800000	23200000	21000000	28500000	54900000	13600000	32200000	8557171	49800000
IPI:IPI00784366.1_Tax_Id=9606 Gene_Symbol=AP2B1 Isoform 2 of AP-2 complex subunit beta_KGEIFELK__AP2B1	8405303	21700000	34500000	18200000	26900000	21600000	15400000	41600000	3.21024e+06	15400000	28900000	56900000	29700000	59000000	12400000	63400000	17800000	49800000	42800000	12700000	9357975	23900000	32600000	12200000	12700000	7876551	42900000
IPI:IPI00784366.1_Tax_Id=9606 Gene_Symbol=AP2B1 Isoform 2 of AP-2 complex subunit beta_DVSSLFPDVVNC[160.0307]MQTDNLELK__AP2B1	3.67179e+06	19600000	30900000	16300000	9051384	21100000	12500000	26700000	2769375	15700000	12600000	46900000	17900000	41200000	5118975	54600000	12400000	12400000	19100000	11100000	6893033	10900000	23100000	6.00521e+06	14500000	2.67761e+06	23000000
IPI:IPI00784366.1_Tax_Id=9606 Gene_Symbol=AP2B1 Isoform 2 of AP-2 complex subunit beta_DIPNENELQFQIK__AP2B1	6.7878e+06	20000000	44300000	19400000	19000000	32200000	17000000	44800000	6290283	22000000	38300000	67000000	26300000	62300000	7448959	82000000	16300000	16500000	44900000	18700000	14100000	29000000	35700000	7782563	16200000	6.14664e+06	31100000
IPI:IPI00784366.1_Tax_Id=9606 Gene_Symbol=AP2B1 Isoform 2 of AP-2 complex subunit beta_YESIIATLC[160.0307]ENLDSLDEPDAR__AP2B1	2.77367e+06	13400000	13400000	9380310	4579391	11400000	6573747	12800000	1.46921e+06	6.62437e+06	5613298	28900000	11100000	23100000	3.24177e+06	26300000	6132501	9476933	6275673	5502171	4.28139e+06	6198608	10600000	3.03825e+06	6.68597e+06	1.51264e+06	13100000
IPI:IPI00784366.1_Tax_Id=9606 Gene_Symbol=AP2B1 Isoform 2 of AP-2 complex subunit beta_YNDPIYVK__AP2B1	17300000	40100000	59700000	37500000	35900000	43000000	37200000	54100000	9699003	28200000	58300000	76900000	48400000	76200000	22400000	98300000	32900000	39600000	65600000	23200000	22000000	33100000	62600000	19800000	36400000	12500000	56900000
IPI:IPI00784366.1_Tax_Id=9606 Gene_Symbol=AP2B1 Isoform 2 of AP-2 complex subunit beta_DC[160.0307]EDPNPLIR__AP2B1	8.15781e+06	27800000	56600000	24400000	25200000	27300000	30400000	50400000	5513086	33500000	41400000	94900000	37600000	66200000	12600000	103000000	21200000	32100000	45600000	15700000	15100000	32300000	53100000	14200000	19100000	7.48466e+06	49600000
IPI:IPI00784366.1_Tax_Id=9606 Gene_Symbol=AP2B1 Isoform 2 of AP-2 complex subunit beta_NVEGQDMLYQSLK__AP2B1	6.9213e+06	23700000	27800000	13600000	27400000	19100000	24800000	17500000	4889950	18300000	56800000	33300000	18900000	31500000	10900000	60100000	18800000	18500000	57600000	7912345	11900000	31100000	40700000	14700000	25700000	7.44834e+06	35200000
IPI:IPI00784366.1_Tax_Id=9606 Gene_Symbol=AP2B1 Isoform 2 of AP-2 complex subunit beta_FLELLPK__AP2B1	9607921	38900000	75700000	35400000	23700000	53400000	33200000	53400000	7.83419e+06	34700000	46800000	89700000	38600000	89800000	15200000	123000000	30500000	24500000	52900000	26800000	22600000	29300000	64800000	18200000	34200000	10100000	42800000
IPI:IPI00784366.1_Tax_Id=9606 Gene_Symbol=AP2B1 Isoform 2 of AP-2 complex subunit beta_NINLIVQK__AP2B1	12900000	51100000	82700000	35500000	30700000	43900000	34800000	57300000	4.46154e+06	43200000	44200000	105000000	90700000	82400000	22600000	102000000	38600000	45600000	80900000	24300000	11300000	80000000	60200000	23400000	41300000	9376088	84600000
IPI:IPI00784366.1_Tax_Id=9606 Gene_Symbol=AP2B1 Isoform 2 of AP-2 complex subunit beta_C[160.0307]VSTLLDLIQTK__AP2B1	51400000	57000000	62700000	44100000	31700000	34100000	30000000	43200000	31300000	35700000	23300000	9418585	56500000	84900000	20400000	106000000	37000000	36700000	42200000	40100000	30600000	28000000	52200000	20200000	45600000	8415751	56900000
IPI:IPI00784366.1_Tax_Id=9606 Gene_Symbol=AP2B1 Isoform 2 of AP-2 complex subunit beta_LASQANIAQVLAELK__AP2B1	17700000	62400000	96100000	51100000	34400000	82300000	50900000	76000000	14800000	48800000	36700000	127000000	60900000	115000000	28800000	157000000	53500000	35300000	53600000	52000000	26600000	39000000	90800000	33400000	47100000	10600000	68000000
IPI:IPI00784366.1_Tax_Id=9606 Gene_Symbol=AP2B1 Isoform 2 of AP-2 complex subunit beta_NSFGVIPSTPLAIHTPLMPNQSIDVSLPLNTLGPVMK__AP2B1	977302	4.52205e+06	10400000	5781117	706073	7.99443e+06	4.15092e+06	5.54542e+06	1.27766e+06	5951035	1.66792e+06	11000000	4.24473e+06	11300000	937850	15200000	4.1707e+06	3.87394e+06	3427176	3.58093e+06	1.36907e+06	1.79053e+06	7744686	2326736	4.58038e+06	530991	4175755
IPI:IPI00784366.1_Tax_Id=9606 Gene_Symbol=AP2B1 Isoform 2 of AP-2 complex subunit beta_DSDYYNMLLK__AP2B1	6.34976e+06	23600000	34600000	22100000	13300000	24100000	15900000	28500000	3.33566e+06	20600000	17600000	59100000	27600000	49000000	7284412	61400000	15900000	25000000	19400000	16400000	11600000	23200000	29900000	9003330	17800000	5.02131e+06	28100000
IPI:IPI00784366.1_Tax_Id=9606 Gene_Symbol=AP2B1 Isoform 2 of AP-2 complex subunit beta_ITEYLC[160.0307]EPLR__AP2B1	749089	6.37783e+06	4.2009e+06	4.08243e+06	11600000	3542251	4787637	3155694	704250	2.48885e+06	13500000	6189274	3.7293e+06	7447880	2071318	14300000	3.76524e+06	3.031e+06	16300000	1.454e+06	2.60102e+06	5685205	7.31796e+06	3.93746e+06	6.35655e+06	1888849	5516909
IPI:IPI00784366.1_Tax_Id=9606 Gene_Symbol=AP2B1 Isoform 2 of AP-2 complex subunit beta_APEVSQYIYQVYDSILK__AP2B1	4115402	18400000	19700000	12600000	10700000	14400000	10500000	14300000	2.2653e+06	10400000	13500000	28200000	12700000	28500000	3809122	38900000	9769124	11400000	15100000	5.38857e+06	7710957	7.75684e+06	14100000	6992079	12900000	2209510	17800000
IPI:IPI00784366.1_Tax_Id=9606 Gene_Symbol=AP2B1 Isoform 2 of AP-2 complex subunit beta_LAPPLVTLLSGEPEVQYVALR__AP2B1	12100000	52700000	85300000	47300000	25300000	69300000	34900000	75900000	7735720	40100000	33900000	129000000	56700000	118000000	17000000	142000000	35000000	44000000	52800000	33700000	24700000	24200000	69600000	21800000	38900000	8663052	46800000
IPI:IPI00784366.1_Tax_Id=9606 Gene_Symbol=AP2B1 Isoform 2 of AP-2 complex subunit beta_LSHANSAVVLSAVK__AP2B1	20000000	52500000	72300000	48300000	44200000	56000000	43100000	77100000	3.67645e+06	41200000	63400000	121000000	68900000	97100000	30300000	124000000	39200000	48400000	79900000	33600000	25800000	55300000	79300000	27100000	48200000	12800000	69300000
IPI:IPI00784366.1_Tax_Id=9606 Gene_Symbol=AP2B1 Isoform 2 of AP-2 complex subunit beta_LHDINAQMVEDQGFLDSLR__AP2B1	16700000	52300000	59400000	35000000	24400000	50500000	35600000	39300000	9585629	34900000	33900000	85400000	55400000	94800000	13100000	129000000	35600000	27000000	34700000	19300000	21400000	24000000	62000000	18500000	33700000	7371205	58400000
IPI:IPI00784366.1_Tax_Id=9606 Gene_Symbol=AP2B1 Isoform 2 of AP-2 complex subunit beta_KPSETQELVQQVLSLATQDSDNPDLR__AP2B1	10300000	39600000	43000000	30200000	21700000	33200000	23500000	27300000	5.45556e+06	18700000	26300000	59400000	26600000	63600000	10400000	82700000	23600000	18700000	35000000	13000000	16600000	13100000	42000000	16300000	27500000	4.99661e+06	40600000
IPI:IPI00784366.1_Tax_Id=9606 Gene_Symbol=AP2B1 Isoform 2 of AP-2 complex subunit beta_MEPLNNLQVAVK__AP2B1	50600000	41100000	81000000	30500000	30300000	37800000	31100000	69200000	5318180	36300000	52500000	83500000	35200000	73600000	16000000	100000000	30700000	29700000	66000000	24800000	22800000	46700000	56000000	23300000	36200000	11600000	58700000
IPI:IPI00784366.1_Tax_Id=9606 Gene_Symbol=AP2B1 Isoform 2 of AP-2 complex subunit beta_EC[160.0307]HLNADTVSSK__AP2B1	479967	4333180	5.55595e+06	2.7206e+06	2.48632e+06	2.84217e+06	1.45086e+06	4.15984e+06	1.02827e+06	2.69825e+06	6.50721e+06	9517292	3368297	6.72517e+06	1.39403e+06	9778719	1.75511e+06	1.36774e+06	5.81094e+06	5.25436e+06	2.04595e+06	552854	4.72302e+06	1.28696e+06	2.69035e+06	1055282	4.50943e+06
IPI:IPI00784366.1_Tax_Id=9606 Gene_Symbol=AP2B1 Isoform 2 of AP-2 complex subunit beta_QVFLATWK__AP2B1	5257917	21300000	24800000	22400000	11400000	30300000	17800000	24800000	2899020	14600000	31900000	37500000	23500000	57400000	5.15194e+06	72500000	16400000	12000000	23800000	13700000	10900000	21000000	31800000	8.30699e+06	17100000	3.15218e+06	36900000
IPI:IPI00784366.1_Tax_Id=9606 Gene_Symbol=AP2B1 Isoform 2 of AP-2 complex subunit beta_LQNNNVYTIAK__AP2B1	8601260	31400000	43100000	21100000	21600000	28800000	17500000	45300000	7.51669e+06	22500000	33900000	56500000	27300000	50500000	7.78639e+06	73000000	12600000	18100000	54100000	13600000	11600000	23400000	28800000	10400000	26000000	3928210	34700000
IPI:IPI00784366.1_Tax_Id=9606 Gene_Symbol=AP2B1 Isoform 2 of AP-2 complex subunit beta_LLTALNEC[160.0307]TEWGQIFILDC[160.0307]LSNYNPK__AP2B1	2.88696e+06	13400000	15700000	11800000	3.33794e+06	9826715	4654758	14900000	1.4073e+06	5.76907e+06	3.61742e+06	32100000	11200000	26800000	2.74074e+06	24500000	3.31327e+06	5399053	4514205	5091660	3.59675e+06	3.44027e+06	11600000	1.93025e+06	8612845	1.91636e+06	15300000
IPI:IPI00784366.1_Tax_Id=9606 Gene_Symbol=AP2B1 Isoform 2 of AP-2 complex subunit beta_ALQHMTDFAIQFNK__AP2B1	9869218	36100000	53700000	36800000	7691817	43600000	30400000	65000000	6500130	29100000	22000000	103000000	48700000	79800000	11700000	92800000	25500000	22600000	20000000	22800000	18900000	27000000	49000000	16700000	21300000	6.22194e+06	46200000
IPI:IPI00784366.1_Tax_Id=9606 Gene_Symbol=AP2B1 Isoform 2 of AP-2 complex subunit beta_IQPGNPNYTLSLK__AP2B1	11600000	31700000	55000000	29100000	20300000	41100000	22400000	56800000	5964357	27500000	43300000	80200000	33000000	69700000	11700000	96500000	23800000	28900000	53400000	18900000	17400000	41000000	52200000	14800000	28200000	7311620	50800000
IPI:IPI00784366.1_Tax_Id=9606 Gene_Symbol=AP2B1 Isoform 2 of AP-2 complex subunit beta_AVWLPAVK__AP2B1	4.10971e+06	20400000	42400000	14700000	14700000	19800000	10900000	27500000	1.56434e+06	24200000	20000000	65200000	20100000	42500000	7.47681e+06	60800000	11400000	16700000	42000000	15700000	6.96139e+06	32700000	27900000	8471893	22000000	1.84398e+06	26500000
IPI:IPI00909772.2_Tax_Id=9606 Gene_Symbol=AP2M1 Isoform 1 of AP-2 complex subunit mu_MC[160.0307]DVMAAYFGK__AP2M1	9812726	27900000	51600000	24500000	14300000	32400000	22900000	42400000	4.2843e+06	22300000	23400000	86600000	27900000	63900000	8953464	86400000	18500000	21600000	18400000	16800000	14500000	25300000	42300000	9586982	20800000	5822923	36500000
IPI:IPI00909772.2_Tax_Id=9606 Gene_Symbol=AP2M1 Isoform 1 of AP-2 complex subunit mu_IPTPLNTSGVQVIC[160.0307]MK__AP2M1	11300000	32300000	78000000	34300000	24800000	54100000	34600000	64200000	7.68895e+06	32900000	62100000	99300000	36500000	82800000	18300000	127000000	26900000	24400000	69200000	24900000	19800000	30400000	59100000	10800000	29700000	10200000	53800000
IPI:IPI00909772.2_Tax_Id=9606 Gene_Symbol=AP2M1 Isoform 1 of AP-2 complex subunit mu_DIILPFR__AP2M1	8840006	29200000	57200000	22500000	17200000	36900000	23500000	46200000	7.40575e+06	25200000	30400000	69500000	27800000	63400000	14500000	89800000	20500000	18600000	39900000	19300000	18100000	22500000	47300000	11900000	24200000	6.39406e+06	40500000
IPI:IPI00909772.2_Tax_Id=9606 Gene_Symbol=AP2M1 Isoform 1 of AP-2 complex subunit mu_SISFIPPDGEFELMR__AP2M1	3.02425e+06	10000000	17000000	7329716	5223815	14200000	6413905	13900000	3.22505e+06	8540847	3.90072e+06	25500000	10400000	22900000	3806589	33600000	5581530	4.24338e+06	6.33726e+06	5844811	4.8744e+06	7076875	14300000	3.11585e+06	5967661	1.15985e+06	10400000
IPI:IPI00909772.2_Tax_Id=9606 Gene_Symbol=AP2M1 Isoform 1 of AP-2 complex subunit mu_ASENAIVWK__AP2M1	3.78781e+06	4.71174e+06	27100000	14700000	10800000	18800000	18500000	31500000	815290	14000000	29900000	34500000	7454863	31900000	15500000	51700000	15200000	14800000	27800000	8527729	8922412	23800000	24700000	9819272	16000000	6675782	24900000
IPI:IPI00909772.2_Tax_Id=9606 Gene_Symbol=AP2M1 Isoform 1 of AP-2 complex subunit mu_SNIWLAAVTK__AP2M1	3241121	20800000	21200000	15300000	6896938	16300000	11500000	19100000	2.36882e+06	9888105	11300000	47500000	17900000	43900000	2853275	42800000	11700000	14700000	16000000	7626533	7.95001e+06	6.66311e+06	19200000	5184321	15900000	1.53961e+06	28400000
IPI:IPI00909772.2_Tax_Id=9606 Gene_Symbol=AP2M1 Isoform 1 of AP-2 complex subunit mu_ESQISAEIELLPTNDK__AP2M1	1.66196e+06	7149349	7.12674e+06	5.0703e+06	2.95622e+06	7478192	2.08757e+06	11000000	409684	2.20269e+06	4374935	21800000	10300000	17700000	9017522	14900000	1687338	4.00883e+06	3.37496e+06	3.39282e+06	3374541	2.03695e+06	4687156	1.00307e+06	1965362	767026	6.52445e+06
IPI:IPI00909772.2_Tax_Id=9606 Gene_Symbol=AP2M1 Isoform 1 of AP-2 complex subunit mu_SYLSGMPEC[160.0307]K__AP2M1	7.14519e+06	21500000	36800000	16400000	10100000	19300000	13100000	29100000	2645497	18700000	14900000	60000000	25600000	41600000	8.12713e+06	64700000	7.45644e+06	19800000	24900000	8630492	8.25081e+06	32800000	25400000	6.58344e+06	19400000	2.08394e+06	31600000
IPI:IPI00909772.2_Tax_Id=9606 Gene_Symbol=AP2M1 Isoform 1 of AP-2 complex subunit mu_QSIAIDDC[160.0307]TFHQC[160.0307]VR__AP2M1	14300000	32600000	56000000	31600000	31500000	38000000	22500000	66900000	6550113	25800000	44000000	99600000	40900000	72900000	16500000	83900000	19600000	35700000	59600000	23600000	20500000	38600000	40200000	7.85022e+06	20900000	7.6962e+06	50400000
IPI:IPI00909772.2_Tax_Id=9606 Gene_Symbol=AP2M1 Isoform 1 of AP-2 complex subunit mu_WARPPISMNFEVPFAPSGLK__AP2M1	8.02342e+06	36600000	39600000	28200000	2595878	36800000	21400000	43500000	5489397	21300000	15300000	74800000	25200000	56200000	14900000	74700000	21500000	15100000	8936198	29100000	17300000	9777171	37200000	12200000	28700000	4309779	40000000
IPI:IPI00219840.4_Tax_Id=9606 Gene_Symbol=AP2S1 Isoform 1 of AP-2 complex subunit sigma_QLLMLQSLE__AP2S1	5.33119e+06	11700000	28400000	13900000	9245394	18800000	10300000	21500000	2.78584e+06	14200000	8998814	37200000	13700000	30800000	6482805	42400000	11000000	9128072	19300000	10500000	7455123	10700000	22900000	6.77901e+06	13300000	2968043	15000000
IPI:IPI00219840.4_Tax_Id=9606 Gene_Symbol=AP2S1 Isoform 1 of AP-2 complex subunit sigma_FILIQNR__AP2S1	16700000	28300000	85700000	46500000	22600000	55400000	34600000	73900000	7.43684e+06	41400000	39400000	101000000	42000000	96500000	22500000	132000000	27400000	36900000	52600000	24500000	26600000	51600000	64700000	16200000	35400000	14300000	49600000
IPI:IPI00021129.5_Tax_Id=9606 Gene_Symbol=AP3B1 Isoform 1 of AP-3 complex subunit beta-1_QFAAATIQTIGR__AP3B1	1.78986e+06	5610461	1.49018e+06	3.1259e+06	3.55279e+06	3.13209e+06	5.444e+06	500913	595664	1.50683e+06	5097234	762853	3.5809e+06	1.97957e+06	4410061	1.47379e+06	4.17898e+06	3529672	3.90059e+06	3.264e+06	3105434	2.71003e+06	6.44247e+06	3.47539e+06	5134510	1.67451e+06	5.93005e+06
IPI:IPI00021129.5_Tax_Id=9606 Gene_Symbol=AP3B1 Isoform 1 of AP-3 complex subunit beta-1_TVIGSVLLR__AP3B1	1.73729e+06	4542695	1.22131e+06	4424164	3371928	4.60075e+06	7108652	767784	686227	2638488	5409768	871873	5.08394e+06	3.01514e+06	3.62421e+06	1.69787e+06	7.0189e+06	1.81075e+06	3.58865e+06	5469676	5620850	3.66375e+06	6807167	6238166	4994362	1.40866e+06	7705307
IPI:IPI00021129.5_Tax_Id=9606 Gene_Symbol=AP3B1 Isoform 1 of AP-3 complex subunit beta-1_VPIIVPIMMLAIK__AP3B1	798672	3529556	3861645	2.83595e+06	384877	3.61953e+06	4207944	3.80506e+06	621175	2.78634e+06	737003	6.5632e+06	3.36969e+06	5.24203e+06	2.46776e+06	5.12602e+06	4.59015e+06	2582181	311795	4.5388e+06	1.48637e+06	2.16337e+06	4754372	2420304	2.7434e+06	1.62992e+06	5.30021e+06
IPI:IPI00021129.5_Tax_Id=9606 Gene_Symbol=AP3B1 Isoform 1 of AP-3 complex subunit beta-1_LEILTNLANEANISTLLR__AP3B1	695128	1.70934e+06	330232	956184	977623	1.34514e+06	1.62653e+06	280267	167915	928899	777701	287664	783736	674730	1.23389e+06	374833	2420794	779048	669401	1618501	1.33998e+06	298272	1.95392e+06	1.63015e+06	1.78253e+06	381717	1.12514e+06
IPI:IPI00005793.2_Tax_Id=9606 Gene_Symbol=AP3B2 AP-3 complex subunit beta-2_LQVINLAAK__AP3B2	520609	570210	6456525	298404	681495	2368002	1.51301e+06	6.42023e+06	0	2.59207e+06	1.33874e+06	7486551	1.60813e+06	8287967	178225	9642592	1131983	1.94128e+06	2920872	696203	0	3178303	2.34922e+06	96299.3	627132	781369	2.01474e+06
IPI:IPI00719680.1_Tax_Id=9606 Gene_Symbol=AP3D1 Isoform 1 of AP-3 complex subunit delta-1_NYLSLAPLFFK__AP3D1	1.14085e+06	3997599	3.78215e+06	2.96027e+06	1.69272e+06	4.19738e+06	3379276	4191604	932293	2.7754e+06	1.30413e+06	7.96002e+06	3.42799e+06	6.79825e+06	2.65777e+06	6.24624e+06	5209147	2661372	1.3941e+06	3631131	2149043	1.78575e+06	4806307	2.76256e+06	3316692	878980	4.89781e+06
IPI:IPI00719680.1_Tax_Id=9606 Gene_Symbol=AP3D1 Isoform 1 of AP-3 complex subunit delta-1_DVPVAEEVSALFAGELNPVAPK__AP3D1	444284	1.75557e+06	2.04266e+06	891399	1.08458e+06	1.54e+06	1.66973e+06	1.77117e+06	1.82234e+06	1.19065e+06	633972	2665268	1.57297e+06	3045159	950380	2.53444e+06	1.88491e+06	1.39453e+06	970795	1.30089e+06	623467	561547	1.83734e+06	1.18495e+06	1.52718e+06	274526	1668685
IPI:IPI00719680.1_Tax_Id=9606 Gene_Symbol=AP3D1 Isoform 1 of AP-3 complex subunit delta-1_LFGALTPLEPR__AP3D1	2482378	8561758	10800000	3.36585e+06	3.8036e+06	7818017	8697942	7901936	2.19656e+06	6.17718e+06	5.0444e+06	14200000	8695916	14300000	6692459	15100000	10400000	5219799	6.10867e+06	8687549	6664044	4686702	11600000	6141164	7.54815e+06	2.7797e+06	9215085
IPI:IPI00719680.1_Tax_Id=9606 Gene_Symbol=AP3D1 Isoform 1 of AP-3 complex subunit delta-1_MSFQNLLAK__AP3D1	682073	3244027	3.8042e+06	2.36554e+06	1.44033e+06	3.94423e+06	3816849	2.90289e+06	715775	1.57541e+06	2.19588e+06	5433586	3.67718e+06	5738911	2.82497e+06	5578912	3.97157e+06	1.94578e+06	2.71367e+06	3.93391e+06	2792329	2.29001e+06	4503487	2521172	3095467	1.14617e+06	2.93825e+06
IPI:IPI00719680.1_Tax_Id=9606 Gene_Symbol=AP3D1 Isoform 1 of AP-3 complex subunit delta-1_VTTLPGHIQAVYVQNVVK__AP3D1	5060442	10700000	11300000	7.93313e+06	3.58871e+06	10600000	13100000	13100000	2.37094e+06	8211507	7063083	16500000	9619473	19400000	7036145	19000000	13300000	6.00223e+06	6.59283e+06	10600000	5936936	8457191	15600000	7.95236e+06	10300000	3176860	12100000
IPI:IPI00719680.1_Tax_Id=9606 Gene_Symbol=AP3D1 Isoform 1 of AP-3 complex subunit delta-1_VPGLPMSDQYVK__AP3D1	1.79104e+06	6.95621e+06	9028005	5200356	3.79074e+06	7232542	7.59103e+06	8009559	233860	6613192	7.19689e+06	13400000	6717604	12400000	3.66472e+06	15400000	7430530	6.49946e+06	7908963	5.8529e+06	2999186	8.09575e+06	9527330	7.07794e+06	8955969	2.03438e+06	12300000
IPI:IPI00719680.1_Tax_Id=9606 Gene_Symbol=AP3D1 Isoform 1 of AP-3 complex subunit delta-1_C[160.0307]SDSTLLSNLLEEMK__AP3D1	630769	3969834	2435056	1.86647e+06	1.05022e+06	2.18815e+06	2.64769e+06	2.08102e+06	404044	1746433	686555	5317968	4791998	3863229	1.56223e+06	4.0089e+06	2.67399e+06	2.4196e+06	899422	2.02125e+06	1287460	965786	2.96244e+06	1623173	1.84233e+06	405644	3.17315e+06
IPI:IPI00719680.1_Tax_Id=9606 Gene_Symbol=AP3D1 Isoform 1 of AP-3 complex subunit delta-1_VDSC[160.0307]ASMYSR__AP3D1	194708	563432	400664	305191	75340.1	264596	441998	762140	41548.7	212073	194803	824500	658942	667502	242172	747154	477456	700941	202839	443198	431054	393737	415214	178756	237584	123151	917356
IPI:IPI00719680.1_Tax_Id=9606 Gene_Symbol=AP3D1 Isoform 1 of AP-3 complex subunit delta-1_FAVSQMSALLDSAHLLASSTQR__AP3D1	1.62414e+06	5.02579e+06	6056962	4313954	341899	6.19637e+06	4915266	5.16653e+06	824908	3.51537e+06	859009	10300000	4265709	9212466	3390264	8600726	7083911	2.10647e+06	792787	5.41511e+06	2.28264e+06	2.07078e+06	6.88551e+06	4.15476e+06	3370965	1.20113e+06	5747212
IPI:IPI00719680.1_Tax_Id=9606 Gene_Symbol=AP3D1 Isoform 1 of AP-3 complex subunit delta-1_ASC[160.0307]ILQLVK__AP3D1	396713	2.82627e+06	3.34513e+06	1.91611e+06	2.06807e+06	2949446	4.21341e+06	4.14591e+06	658181	2.55792e+06	5681552	6050685	2.40471e+06	5235096	991286	5177860	3.79098e+06	2.43637e+06	3326399	2.17019e+06	653749	2.89621e+06	3890992	1775572	1.42266e+06	1.02395e+06	4.19148e+06
IPI:IPI00022883.1_Tax_Id=9606 Gene_Symbol=AP3M2 17 kDa protein_YTNNEAYFDVIEEIDAIIDK__AP3M2	44648.4	808978	1.55344e+06	351443	199438	817838	646381	642822	94912.3	554761	256405	2.31957e+06	645554	2.08923e+06	80159.8	2.13758e+06	387378	340453	181961	283475	76112.1	266353	567908	393732	531316	111065	892516
IPI:IPI00022391.1_Tax_Id=9606 Gene_Symbol=APCS Serum amyloid P-component_QGYFVEAQPK__APCS	21300000	6.42992e+06	4.77119e+06	26800000	21300000	11900000	8551515	5969885	51000000	1.66238e+06	23500000	686938	33800000	7.86187e+06	18300000	28000000	53000000	11800000	9990233	72500000	132000000	2354012	15000000	7.43101e+06	6.03684e+06	55100000	1.55401e+06
IPI:IPI00926648.1_Tax_Id=9606 Gene_Symbol=APEH Putative uncharacterized protein APEH_VTSVVVDVVPR__APEH	2.27587e+06	6.7127e+06	3.52159e+06	5513154	3.86894e+06	4.01649e+06	7033021	2950489	2.08353e+06	3595020	5.59682e+06	4.58772e+06	4.74408e+06	5.27712e+06	2.02491e+06	3.99728e+06	6975999	3.44349e+06	4617351	3.18603e+06	2.32034e+06	5649281	7306186	4674685	6224343	2.18165e+06	7.51174e+06
IPI:IPI00926648.1_Tax_Id=9606 Gene_Symbol=APEH Putative uncharacterized protein APEH_QVLLSEPEEAAALYR__APEH	5.16479e+06	15100000	7719687	9306143	7854401	8962339	13100000	6476764	4633109	6.83153e+06	14800000	10700000	5490665	8683032	2569827	9157712	12100000	5564667	8.1667e+06	7.85419e+06	5389771	5803478	11900000	10800000	13800000	4.09803e+06	14300000
IPI:IPI00926648.1_Tax_Id=9606 Gene_Symbol=APEH Putative uncharacterized protein APEH_ALDVSASDDEIAR__APEH	5562343	13400000	4.29097e+06	11000000	5.27646e+06	4550787	11300000	4.85645e+06	4475808	6639987	5290557	7775999	5460061	5.95927e+06	973378	3.82866e+06	7262783	5.16904e+06	8343090	1.80159e+06	1.74775e+06	9765533	7.48615e+06	8.02996e+06	10400000	1.00524e+06	14500000
IPI:IPI00926648.1_Tax_Id=9606 Gene_Symbol=APEH Putative uncharacterized protein APEH_QFLEVWEK__APEH	3.56818e+06	14300000	4737156	9374246	4924628	5.68783e+06	11900000	5.70031e+06	2.75961e+06	4.10632e+06	8305853	8.04521e+06	8074437	8594224	4333814	5809858	8826908	4.27721e+06	7391505	8.255e+06	4595477	1.6441e+06	9094163	5350013	10100000	1.8507e+06	14300000
IPI:IPI00926648.1_Tax_Id=9606 Gene_Symbol=APEH Putative uncharacterized protein APEH_GSTGFGQDSILSLPGNVGHQDVK__APEH	9060092	23000000	15600000	17300000	7.0282e+06	14000000	25100000	13600000	32600000	11000000	13200000	16600000	9888849	13700000	4768561	17500000	20900000	8899479	7.75933e+06	11400000	9790122	12200000	21300000	18700000	20600000	26000000	26300000
IPI:IPI00215911.3_Tax_Id=9606 Gene_Symbol=APEX1 DNA-(apurinic or apyrimidinic site) lyase_IC[160.0307]SWNVDGLR__APEX1	4.37006e+06	20500000	2264569	19100000	20700000	15800000	18600000	988626	5.38822e+06	7493656	85500000	10600000	39000000	12400000	7465730	4490928	24200000	23900000	25200000	26500000	8.35227e+06	39000000	25900000	12300000	8435072	7545474	73700000
IPI:IPI00215911.3_Tax_Id=9606 Gene_Symbol=APEX1 DNA-(apurinic or apyrimidinic site) lyase_EGYSGVGLLSR__APEX1	11700000	22800000	7.05141e+06	27000000	26600000	33900000	26200000	4.1289e+06	3.47697e+06	21200000	87700000	6.42179e+06	74900000	15800000	16800000	8.18277e+06	45500000	84400000	35100000	32100000	16100000	47400000	41100000	14400000	15600000	10800000	88800000
IPI:IPI00215911.3_Tax_Id=9606 Gene_Symbol=APEX1 DNA-(apurinic or apyrimidinic site) lyase_LPAELQELPGLSHQYWSAPSDK__APEX1	41200000	60900000	32000000	77000000	69500000	88600000	118000000	11800000	14100000	58800000	198000000	24700000	170000000	53200000	48800000	44100000	170000000	145000000	60200000	104000000	34800000	87500000	125000000	61500000	53400000	34500000	212000000
IPI:IPI00215911.3_Tax_Id=9606 Gene_Symbol=APEX1 DNA-(apurinic or apyrimidinic site) lyase_EEAPDILC[160.0307]LQETK__APEX1	12400000	24800000	13000000	37700000	34000000	43200000	41500000	7261978	2.80059e+06	31700000	123000000	10500000	81400000	22300000	22100000	18300000	63100000	83000000	42900000	52500000	14900000	70200000	53400000	23600000	21400000	14800000	110000000
IPI:IPI00215911.3_Tax_Id=9606 Gene_Symbol=APEX1 DNA-(apurinic or apyrimidinic site) lyase_LDYFLLSHSLLPALC[160.0307]DSK__APEX1	71912.6	1482763	272351	2279370	591928	3463651	1.58157e+06	433369	295283	1.46752e+06	1.19361e+06	377337	5.8597e+06	1.19686e+06	1.17697e+06	387423	2.68472e+06	1.10388e+06	644629	3.03495e+06	544538	831134	2.21193e+06	632922	969799	479650	2735708
IPI:IPI00215911.3_Tax_Id=9606 Gene_Symbol=APEX1 DNA-(apurinic or apyrimidinic site) lyase_QGFGELLQAVPLADSFR__APEX1	8.11481e+06	25500000	11200000	27300000	18400000	36000000	27500000	4.51763e+06	4.0811e+06	13700000	37300000	8083267	61300000	17500000	14500000	14000000	43600000	61200000	12800000	35400000	14400000	27300000	30400000	15700000	12900000	6343716	76100000
IPI:IPI00215911.3_Tax_Id=9606 Gene_Symbol=APEX1 DNA-(apurinic or apyrimidinic site) lyase_EAAGEGPALYEDPPDQK__APEX1	29700000	25000000	14200000	29100000	29000000	31100000	31000000	10600000	13800000	20600000	111000000	18400000	74900000	20900000	53500000	15900000	22700000	65000000	33400000	30500000	17600000	19000000	38100000	18900000	16700000	26400000	91700000
IPI:IPI00215911.3_Tax_Id=9606 Gene_Symbol=APEX1 DNA-(apurinic or apyrimidinic site) lyase_ALGSDHC[160.0307]PITLYLAL__APEX1	7956458	29400000	10600000	36400000	10400000	33200000	22800000	7.30001e+06	4.3266e+06	17600000	15700000	15900000	68100000	25900000	11900000	14800000	43800000	34500000	13200000	35800000	12300000	13900000	32400000	13900000	14500000	10900000	61100000
IPI:IPI00855856.2_Tax_Id=9606 Gene_Symbol=API5 Isoform 2 of Apoptosis inhibitor 5_ELPQFATGENLPR__API5	3.01177e+06	7.3254e+06	3.56242e+06	7.18629e+06	6508714	7468634	5479962	1.71815e+06	1.33735e+06	3333331	17800000	4246634	11500000	7612316	3390898	5.7998e+06	11800000	11200000	7.52159e+06	7547153	4811923	7715018	8607546	4168388	4850525	1.63118e+06	16100000
IPI:IPI00855856.2_Tax_Id=9606 Gene_Symbol=API5 Isoform 2 of Apoptosis inhibitor 5_GTLGGLFSQILQGEDIVR__API5	1.50304e+06	6.21503e+06	3.25951e+06	6.04641e+06	4.0319e+06	6361732	5.94698e+06	1.50587e+06	583354	3.6511e+06	8742269	3232282	10700000	7517018	3.55779e+06	3.43366e+06	11000000	8406967	3.30864e+06	6711916	2.33478e+06	3.2554e+06	10300000	5071829	3.1431e+06	1.04992e+06	9178736
IPI:IPI00855856.2_Tax_Id=9606 Gene_Symbol=API5 Isoform 2 of Apoptosis inhibitor 5_LLAEMSSFC[160.0307]GDMEK__API5	1.78997e+06	4.70482e+06	2.52212e+06	4889079	6646456	5855400	5357840	1.17821e+06	419019	3.31839e+06	14700000	2.90037e+06	9988322	7347449	2999745	2.82659e+06	10700000	9020005	6.26544e+06	7932495	2.68124e+06	9334279	8493474	4.19119e+06	4438438	1.77852e+06	13300000
IPI:IPI00031131.4_Tax_Id=9606 Gene_Symbol=C20orf3 Isoform 1 of Adipocyte plasma membrane-associated protein_LFSQETVMK__APMAP	26000000	27100000	16200000	55700000	17500000	22900000	31100000	15200000	12200000	15700000	30000000	20200000	42600000	23200000	44900000	27300000	35100000	35600000	25300000	19200000	15800000	21300000	32400000	18400000	27900000	22700000	35500000
IPI:IPI00031131.4_Tax_Id=9606 Gene_Symbol=C20orf3 Isoform 1 of Adipocyte plasma membrane-associated protein_GLFEVNPWK__APMAP	22300000	25900000	17300000	40700000	18000000	28200000	39800000	11100000	12400000	15300000	31400000	14700000	31600000	18800000	52300000	28000000	42500000	24300000	21700000	24700000	15300000	14400000	38400000	19200000	28700000	16600000	29500000
IPI:IPI00031131.4_Tax_Id=9606 Gene_Symbol=C20orf3 Isoform 1 of Adipocyte plasma membrane-associated protein_LLLSSETPIEGK__APMAP	64700000	55200000	44700000	90600000	47500000	60800000	72300000	35200000	34300000	45900000	79700000	49600000	71300000	55400000	131000000	73900000	89200000	64400000	51000000	40400000	36500000	51900000	89400000	53000000	67500000	65500000	73000000
IPI:IPI00031131.4_Tax_Id=9606 Gene_Symbol=C20orf3 Isoform 1 of Adipocyte plasma membrane-associated protein_RPLRPQVVTDDDGQAPEAK__APMAP	9581580	24300000	1.56258e+06	38700000	15600000	24200000	30600000	12800000	3.71209e+06	2.81925e+06	44300000	17400000	43100000	24200000	22100000	20600000	27200000	24100000	22100000	17900000	22100000	559530	30000000	15800000	7604353	7.48208e+06	26600000
IPI:IPI00031131.4_Tax_Id=9606 Gene_Symbol=C20orf3 Isoform 1 of Adipocyte plasma membrane-associated protein_LFENQLVGPESIAHIGDVMFTGTADGR__APMAP	33600000	50600000	17300000	68800000	22700000	42700000	58100000	18100000	21800000	20300000	26000000	38100000	57800000	42200000	80200000	51300000	67200000	37100000	20300000	35900000	29400000	16600000	58800000	24100000	38900000	23700000	35800000
IPI:IPI00031131.4_Tax_Id=9606 Gene_Symbol=C20orf3 Isoform 1 of Adipocyte plasma membrane-associated protein_VLLDQLR__APMAP	35600000	30200000	22200000	51600000	25300000	29700000	37500000	15200000	14300000	22300000	36700000	20100000	42300000	27900000	83400000	40800000	44600000	38300000	31700000	21100000	18900000	26400000	48000000	21600000	39300000	30800000	31300000
IPI:IPI00031131.4_Tax_Id=9606 Gene_Symbol=C20orf3 Isoform 1 of Adipocyte plasma membrane-associated protein_EPPLLLGVLHPNTK__APMAP	24300000	27500000	16500000	43100000	20800000	30500000	36000000	10100000	13300000	18900000	21400000	15000000	29900000	21500000	78800000	30400000	40900000	21200000	23000000	22600000	17500000	22300000	44500000	19100000	16800000	25900000	25100000
IPI:IPI00021841.1_Tax_Id=9606 Gene_Symbol=APOA1 Apolipoprotein A-I_LSPLGEEMR__APOA1	656000000	262000000	65800000	181000000	265000000	149000000	241000000	44000000	584000000	33000000	390000000	17100000	129000000	90600000	254000000	250000000	414000000	158000000	278000000	199000000	917000000	57800000	86700000	115000000	403000000	579000000	35900000
IPI:IPI00021841.1_Tax_Id=9606 Gene_Symbol=APOA1 Apolipoprotein A-I_VQPYLDDFQK__APOA1	1170000000	377000000	167000000	353000000	349000000	357000000	333000000	201000000	1300000000	82300000	502000000	58800000	302000000	238000000	439000000	440000000	691000000	331000000	308000000	671000000	1730000000	105000000	235000000	171000000	530000000	1010000000	48800000
IPI:IPI00021841.1_Tax_Id=9606 Gene_Symbol=APOA1 Apolipoprotein A-I_DLATVYVDVLK__APOA1	642000000	273000000	105000000	247000000	207000000	224000000	251000000	132000000	628000000	58900000	198000000	51000000	247000000	184000000	269000000	296000000	501000000	138000000	171000000	525000000	1120000000	42000000	128000000	121000000	381000000	389000000	29700000
IPI:IPI00021841.1_Tax_Id=9606 Gene_Symbol=APOA1 Apolipoprotein A-I_QGLLPVLESFK__APOA1	795000000	397000000	150000000	312000000	285000000	350000000	332000000	185000000	1150000000	74800000	232000000	65200000	292000000	242000000	454000000	428000000	594000000	195000000	195000000	825000000	1520000000	50800000	89800000	172000000	446000000	433000000	41800000
IPI:IPI00021841.1_Tax_Id=9606 Gene_Symbol=APOA1 Apolipoprotein A-I_VSFLSALEEYTK__APOA1	889000000	355000000	150000000	328000000	256000000	352000000	339000000	178000000	988000000	76700000	216000000	64100000	282000000	236000000	396000000	419000000	698000000	200000000	175000000	793000000	1460000000	47800000	94200000	173000000	461000000	719000000	48700000
IPI:IPI00021841.1_Tax_Id=9606 Gene_Symbol=APOA1 Apolipoprotein A-I_LLDNWDSVTSTFSK__APOA1	1260000000	481000000	220000000	447000000	419000000	515000000	579000000	214000000	1460000000	113000000	578000000	71500000	358000000	310000000	600000000	607000000	998000000	286000000	374000000	1130000000	2260000000	71200000	335000000	271000000	672000000	1060000000	86700000
IPI:IPI00021841.1_Tax_Id=9606 Gene_Symbol=APOA1 Apolipoprotein A-I_EQLGPVTQEFWDNLEK__APOA1	244000000	163000000	34900000	109000000	189000000	112000000	141000000	28600000	466000000	14900000	176000000	11600000	73600000	61100000	120000000	139000000	280000000	48600000	114000000	182000000	492000000	22400000	64000000	72300000	172000000	244000000	12400000
IPI:IPI00021841.1_Tax_Id=9606 Gene_Symbol=APOA1 Apolipoprotein A-I_DYVSQFEGSALGK__APOA1	728000000	206000000	72100000	198000000	260000000	175000000	269000000	78000000	562000000	37600000	543000000	31900000	148000000	133000000	248000000	260000000	436000000	125000000	297000000	512000000	1160000000	67000000	124000000	129000000	310000000	581000000	56200000
IPI:IPI00021841.1_Tax_Id=9606 Gene_Symbol=APOA1 Apolipoprotein A-I_WQEEMELYR__APOA1	559000000	263000000	75700000	224000000	126000000	190000000	202000000	81900000	669000000	53400000	179000000	27900000	153000000	133000000	204000000	262000000	418000000	176000000	81600000	306000000	1170000000	47900000	102000000	123000000	282000000	491000000	38500000
IPI:IPI00021841.1_Tax_Id=9606 Gene_Symbol=APOA1 Apolipoprotein A-I_THLAPYSDELR__APOA1	690000000	226000000	52500000	262000000	212000000	173000000	193000000	86200000	612000000	28400000	374000000	29300000	137000000	132000000	505000000	227000000	367000000	136000000	196000000	574000000	1570000000	3374262	100000000	112000000	270000000	476000000	51400000
IPI:IPI00021841.1_Tax_Id=9606 Gene_Symbol=APOA1 Apolipoprotein A-I_DSGRDYVSQFEGSALGK__APOA1	21800000	12200000	9944391	22500000	2.5164e+06	24400000	8751039	21600000	38000000	5.69773e+06	3744343	6.37337e+06	24200000	14200000	18500000	22500000	22500000	5255274	1.69499e+06	62300000	79400000	3508969	5464399	1.85395e+06	5.44508e+06	29300000	438124
IPI:IPI00021841.1_Tax_Id=9606 Gene_Symbol=APOA1 Apolipoprotein A-I_LREQLGPVTQEFWDNLEK__APOA1	1020000000	397000000	176000000	432000000	80200000	403000000	340000000	223000000	1280000000	94200000	81900000	61900000	343000000	290000000	394000000	453000000	734000000	215000000	75600000	1020000000	1530000000	13100000	203000000	156000000	480000000	459000000	41300000
IPI:IPI00021841.1_Tax_Id=9606 Gene_Symbol=APOA1 Apolipoprotein A-I_ATEHLSTLSEK__APOA1	819000000	309000000	145000000	270000000	285000000	227000000	300000000	192000000	831000000	75400000	523000000	47600000	134000000	231000000	366000000	400000000	548000000	215000000	260000000	618000000	1550000000	24700000	102000000	145000000	382000000	751000000	45900000
IPI:IPI00021841.1_Tax_Id=9606 Gene_Symbol=APOA1 Apolipoprotein A-I_WQEEM[147.0354]ELYR__APOA1	19300000	28300000	4617686	3.74835e+06	2.31679e+06	3.26052e+06	5.84971e+06	3.74123e+06	15400000	1720801	4.15128e+06	1.07615e+06	4275401	4.17456e+06	21300000	10400000	7.80522e+06	5.80675e+06	1.50286e+06	5.34371e+06	23700000	1.77883e+06	2.6785e+06	1.0692e+06	50200000	15200000	1.01817e+06
IPI:IPI00168479.3_Tax_Id=9606 Gene_Symbol=APOA1BP cDNA FLJ56357, highly similar to Homo sapiens apolipoprotein A-I binding protein (APOA1BP), mRNA_LFGYEPTIYYPK__APOA1BP	14800000	55800000	24800000	18000000	16200000	24400000	27600000	12000000	4313711	22500000	27100000	27400000	46100000	19100000	6381786	20300000	20600000	20100000	25500000	16600000	5943276	74200000	22100000	23000000	39900000	3.17001e+06	46200000
IPI:IPI00168479.3_Tax_Id=9606 Gene_Symbol=APOA1BP cDNA FLJ56357, highly similar to Homo sapiens apolipoprotein A-I binding protein (APOA1BP), mRNA_GLTVPIASIDIPSGWDVEK__APOA1BP	13600000	63100000	11100000	15200000	4850439	16600000	21400000	13000000	2.49169e+06	8686124	16500000	29000000	40800000	19300000	1.92979e+06	14600000	18600000	20500000	11900000	15000000	5.70339e+06	3571000	13900000	18400000	45300000	1.9998e+06	46600000
IPI:IPI00168479.3_Tax_Id=9606 Gene_Symbol=APOA1BP cDNA FLJ56357, highly similar to Homo sapiens apolipoprotein A-I binding protein (APOA1BP), mRNA_GNAGGIQPDLLISLTAPK__APOA1BP	12900000	47200000	21000000	15700000	12900000	16400000	20500000	13900000	2.6522e+06	19900000	21100000	27600000	39600000	20700000	3.71809e+06	18700000	18400000	22900000	20200000	13800000	5.3982e+06	61600000	18500000	21400000	36100000	2.25973e+06	38300000
IPI:IPI00021854.1_Tax_Id=9606 Gene_Symbol=APOA2 Apolipoprotein A-II_EPC[160.0307]VESLVSQYFQTVTDYGK__APOA2	140000000	117000000	18500000	51700000	39600000	28200000	50400000	41100000	252000000	4.48745e+06	36800000	4061493	27800000	25800000	57300000	56700000	88200000	29800000	16300000	149000000	382000000	9356484	3.05551e+06	33700000	98000000	120000000	5.72291e+06
IPI:IPI00304273.2_Tax_Id=9606 Gene_Symbol=APOA4 apolipoprotein A-IV precursor_LGEVNTYAGDLQK__APOA4	47000000	7738279	3036160	4.0121e+06	5.02149e+06	6.78642e+06	9836820	2.00124e+06	25500000	1.7863e+06	7214672	190384	2.92212e+06	4226931	35000000	6.78673e+06	10700000	2.99421e+06	6011921	10000000	22200000	2.6817e+06	2204365	20100000	17300000	15700000	791509
IPI:IPI00304273.2_Tax_Id=9606 Gene_Symbol=APOA4 apolipoprotein A-IV precursor_SLAELGGHLDQQVEEFRR__APOA4	40900000	10600000	3609519	5059186	2.75071e+06	7.57704e+06	9218762	4440920	28300000	1.58634e+06	4.49535e+06	5272817	4033207	7.50259e+06	30600000	8707713	9521356	2265739	2928031	23100000	35300000	5537210	5.80636e+06	13100000	10700000	5.65644e+06	4243549
IPI:IPI00304273.2_Tax_Id=9606 Gene_Symbol=APOA4 apolipoprotein A-IV precursor_SLAPYAQDTQEK__APOA4	62700000	12400000	2.56877e+06	4.21375e+06	6359819	9427668	12300000	2.67885e+06	35400000	1355490	10100000	352792	3.92986e+06	6564758	41100000	8.10498e+06	13800000	2.08719e+06	8389970	16600000	35800000	2.4242e+06	2159397	12500000	17000000	16100000	1.21574e+06
IPI:IPI00304273.2_Tax_Id=9606 Gene_Symbol=APOA4 apolipoprotein A-IV precursor_LAPLAEDVR__APOA4	88200000	17500000	4.8577e+06	7.73751e+06	8948785	9704863	19700000	3.45775e+06	35000000	2.40003e+06	10700000	820802	6.18994e+06	8.24152e+06	82600000	10500000	13800000	4.3204e+06	10600000	26100000	45400000	4.22633e+06	3.91117e+06	16500000	29800000	14200000	1.91402e+06
IPI:IPI00657670.1_Tax_Id=9606 Gene_Symbol=APOC3 Apolipoprotein C-III variant 1_DALSSVQESQVAQQAR__APOC3	205000000	23500000	24300000	56600000	55300000	77300000	122000000	28800000	95700000	19700000	86500000	9640184	75600000	38100000	100000000	68500000	110000000	64900000	52800000	81500000	208000000	21100000	15100000	38600000	31000000	23100000	17900000
IPI:IPI00657670.1_Tax_Id=9606 Gene_Symbol=APOC3 Apolipoprotein C-III variant 1_GWVTDGFSSLK__APOC3	111000000	8825591	21100000	35000000	32100000	54400000	75800000	14900000	73200000	23100000	39000000	5.09252e+06	40200000	23800000	63800000	44900000	78100000	34500000	22900000	66700000	157000000	9975296	12200000	22000000	21200000	20600000	3328217
IPI:IPI00924574.1_Tax_Id=9606 Gene_Symbol=APOD Putative uncharacterized protein APOD_IPTTFENGR__APOD	219000000	17800000	26200000	10500000	33500000	12300000	21800000	18600000	34800000	12400000	36300000	18500000	17800000	24400000	265000000	15100000	15700000	99300000	46100000	32900000	72900000	2.54292e+06	10400000	3.99564e+06	10800000	16200000	368422
IPI:IPI00924574.1_Tax_Id=9606 Gene_Symbol=APOD Putative uncharacterized protein APOD_NILTSNNIDVK__APOD	627000000	89400000	136000000	82100000	75400000	79000000	110000000	78800000	68200000	80700000	100000000	81800000	134000000	133000000	1050000000	79600000	116000000	457000000	312000000	115000000	190000000	82100000	126000000	53200000	126000000	30700000	58200000
IPI:IPI00924574.1_Tax_Id=9606 Gene_Symbol=APOD Putative uncharacterized protein APOD_MTVTDQVNC[160.0307]PK__APOD	653000000	101000000	135000000	73900000	128000000	77400000	171000000	80300000	85700000	80200000	184000000	74800000	115000000	128000000	1220000000	110000000	130000000	381000000	239000000	143000000	303000000	39800000	127000000	81000000	126000000	40400000	45200000
IPI:IPI00021842.1_Tax_Id=9606 Gene_Symbol=APOE Apolipoprotein E_AATVGSLAGQPLQER__APOE	3.64041e+06	2.25112e+06	1.26694e+06	2439413	705926	786223	815255	1.15825e+06	1.4236e+06	601703	1.08328e+06	1.13993e+06	935368	758385	1.15195e+06	1.66925e+06	1.22789e+06	904083	5.13206e+06	3.34787e+06	4.23335e+06	438200	285097	418678	3.36183e+06	1.40452e+06	557049
IPI:IPI00021842.1_Tax_Id=9606 Gene_Symbol=APOE Apolipoprotein E_GEVQAMLGQSTEELR__APOE	192000000	97500000	48500000	143000000	26500000	30000000	41300000	26100000	260000000	23400000	32400000	51100000	55300000	35100000	65100000	46100000	107000000	43500000	177000000	105000000	192000000	11200000	36200000	14700000	172000000	94400000	19700000
[truncated: 10,787 more rows]

## Sheet: Supplemental Table 2
Supplemental Table 2. Unnormalized data multi-sample dataset
[truncated: 2,422 more rows]

## Sheet: Supplemental Table 3
Supplemental Table 3. Extended clinical data OBTS patients
[truncated: 34 more rows]

## Sheet: Supplemental Table 4
Supplemental Table 4. Significantly (q-value < 0.05) differentially abundant proteins discovery dataset
[truncated: 470 more rows]

[truncated: 4 more sheets: Supplemental Table 5, Supplemental Table 6, Supplemental Table 7, Supplemental Table 8]
